# Supplementary material for: Zebra rocks: compaction waves create ore deposits
Source: Sci Rep. 2017 Oct 27;7:14260. doi: 10.1038/s41598-017-14541-3 (PMC5660191; doi:10.1038/s41598-017-14541-3)
Supplement: Supplementary file 2 — Supplementary Dataset 1 [file 41598_2017_14541_MOESM2_ESM.zip]

Archive with 1 entries (1 files):
- dimensionless_groups_and_numerical_solutions.nb
