# Supplementary material for: Zebra rocks: compaction waves create ore deposits
Source: Sci Rep. 2017 Oct 27;7:14260. doi: 10.1038/s41598-017-14541-3 (PMC5660191; doi:10.1038/s41598-017-14541-3)
Supplement: Supplementary file 2 — Supplementary Dataset 1 [file 41598_2017_14541_MOESM2_ESM.zip › dimensionless_groups_and_numerical_solutions.nb]

(* Content-type: application/vnd.wolfram.mathematica *)

(*** Wolfram Notebook File ***)
(* http://www.wolfram.com/nb *)

(* CreatedBy='Mathematica 10.1' *)

(*CacheID: 234*)
(* Internal cache information:
NotebookFileLineBreakTest
NotebookFileLineBreakTest
NotebookDataPosition[       158,          7]
NotebookDataLength[     67862,       1379]
NotebookOptionsPosition[     66369,       1324]
NotebookOutlinePosition[     66959,       1345]
CellTagsIndexPosition[     66916,       1342]
WindowFrame->Normal*)

(* Beginning of Notebook Content *)
Notebook[{

Cell[CellGroupData[{
Cell["\<\
Script to obtain the values of dimensionless groups and numerical solutions \
of the manuscript.\
\>", "Title",
 CellChangeTimes->{{3.711846531324185*^9, 3.711846591291027*^9}}],

Cell[CellGroupData[{

Cell["\<\
Section A. Obtain the values of the dimensionless groups for indicative \
values of the parameters\
\>", "Section",
 CellChangeTimes->{{3.711846595080434*^9, 3.711846607988268*^9}, {
  3.7118466418704557`*^9, 3.711846664061884*^9}, {3.7118467013056*^9, 
  3.7118467066873827`*^9}}],

Cell[CellGroupData[{

Cell["\<\

We start by inputing standard values of the parameters as listed in Table S2\
\>", "Subsection",
 CellChangeTimes->{{3.7118467086116858`*^9, 3.711846744736261*^9}}],

Cell[BoxData[{
 RowBox[{
  RowBox[{
   RowBox[{"\[Beta]2", "=", " ", 
    SuperscriptBox["10", 
     RowBox[{"-", "11"}]]}], " ", 
   RowBox[{"(*", 
    SuperscriptBox["Pa", 
     RowBox[{"-", "1"}]], "*)"}], ";"}], 
  "\t\t\t\t\t\t\t\t\t\t\t\t\t                                                 \
        ", 
  RowBox[{"(*", 
   RowBox[{"fluid", " ", "compressibility"}], "*)"}], 
  " "}], "\[IndentingNewLine]", 
 RowBox[{
  RowBox[{
   RowBox[{"\[Sigma]0", "=", 
    RowBox[{"5", " ", 
     SuperscriptBox["10", "9"]}]}], 
   RowBox[{"(*", "Pa", "*)"}], ";"}], 
  "\t\t\t\t\t\t\t\t\t\t\t\t\t\t\t\t\t\t         \t ", 
  RowBox[{"(*", 
   RowBox[{"reference", " ", "stress"}], "*)"}], 
  " \t\t\t\t\t\t\t\t\t\t\t   \t\t\t\t\t\t\t  "}], "\[IndentingNewLine]", 
 RowBox[{
  RowBox[{
   RowBox[{"\[Sigma]y", "=", "  ", 
    RowBox[{"5", " ", 
     SuperscriptBox["10", "7"]}]}], 
   RowBox[{"(*", "Pa", "*)"}], ";"}], 
  "                                                                           \
                                                                              \
                                 ", 
  RowBox[{"(*", 
   RowBox[{"yield", " ", "stress"}], "*)"}]}], "\[IndentingNewLine]", 
 RowBox[{
  RowBox[{
   RowBox[{"DV", " ", "=", " ", "0.01"}], ";"}], 
  "  \t\t\t\t\t\t\t         \t\t\t\t\t\t\t\t \t\t\t ", 
  RowBox[{"(*", 
   RowBox[{
   "Estimated", " ", "volume", " ", "change", " ", "of", " ", "dolomite"}], 
   "*)"}]}], "\[IndentingNewLine]", 
 RowBox[{
  RowBox[{
   RowBox[{"\[Delta]V", "=", " ", 
    RowBox[{"DV", " ", "63", " ", 
     SuperscriptBox["10", 
      RowBox[{"-", "6"}]]}]}], 
   RowBox[{"(*", 
    RowBox[{
     SuperscriptBox["m", "3"], "/", "mol"}], "*)"}], ";"}], 
  "   \t\t\t\t\t\t\t         \t\t\t\t\t\t\t\t \t ", 
  RowBox[{"(*", 
   RowBox[{"Molar", " ", "volume", " ", "of", " ", "dolomite"}], 
   "*)"}]}], "\[IndentingNewLine]", 
 RowBox[{
  RowBox[{
   RowBox[{"R", "=", " ", "8.314"}], " ", 
   RowBox[{"(*", 
    RowBox[{
     RowBox[{"J", "/", "mol"}], "/", "K"}], "*)"}], ";"}], 
  "\t\t\t\t\t\t\t\t\t\t\t\t\t\t\t\t\t \t ", 
  RowBox[{"(*", 
   RowBox[{"Universal", " ", "Gas", " ", "constant"}], 
   "*)"}]}], "\[IndentingNewLine]", 
 RowBox[{
  RowBox[{
   RowBox[{"T", "=", " ", 
    RowBox[{"80", "+", "273"}]}], 
   RowBox[{"(*", "K", "*)"}], ";"}], 
  "\t\t\t\t\t\t\t\t\t\t\t\t\t\t\t\t\t\t \t ", 
  RowBox[{"(*", 
   RowBox[{"Reference", " ", "temperature"}], "*)"}]}], "\[IndentingNewLine]", 
 RowBox[{
  RowBox[{
   RowBox[{"mf", "=", " ", 
    RowBox[{"4.8", " ", 
     SuperscriptBox["10", 
      RowBox[{"-", "4"}]]}]}], 
   RowBox[{"(*", 
    RowBox[{"Pa", " ", "s"}], "*)"}], ";"}], 
  "\t\t\t\t\t\t\t\t\t\t\t\t\t\t\t\t\t\t \t ", 
  RowBox[{"(*", 
   RowBox[{"Fluid", " ", "viscosity"}], "*)"}]}], "\[IndentingNewLine]", 
 RowBox[{
  RowBox[{
   RowBox[{"y0", "=", " ", "2000"}], " ", 
   RowBox[{"(*", "m", "*)"}], ";"}], "\t\t\t\t\t\t\t\t\t\t\t\t\t\t\t\t\t \t ", 
  RowBox[{"(*", 
   RowBox[{"reference", " ", "length", " ", 
    RowBox[{"(", 
     RowBox[{"burial", " ", "depth"}], ")"}]}], 
   "*)"}]}], "\[IndentingNewLine]", 
 RowBox[{
  RowBox[{
   RowBox[{"A", "=", " ", 
    RowBox[{"5", " ", 
     SuperscriptBox["10", 
      RowBox[{"-", "7"}]]}]}], 
   RowBox[{"(*", 
    RowBox[{"mol", " ", 
     SuperscriptBox["m", 
      RowBox[{"-", "2"}]], 
     SuperscriptBox["s", 
      RowBox[{"-", "1"}]]}], "*)"}], ";"}], 
  "  \t\t\t\t\t\t\t\t\t\t\t\t\t\t\t            ", 
  RowBox[{"(*", 
   RowBox[{"rate", " ", "constant", " ", "of", " ", "dolomite", " ", "I"}], 
   "*)"}]}], "\[IndentingNewLine]", 
 RowBox[{
  RowBox[{
   RowBox[{"d0", " ", "=", " ", 
    RowBox[{"50", " ", 
     SuperscriptBox["10", 
      RowBox[{"-", "6"}]]}]}], 
   RowBox[{"(*", "m", "*)"}], ";"}], "\t\t\t\t\t\t\t\t\t\t\t\t\t\t\t\t\t\t\t", 
  RowBox[{"(*", 
   RowBox[{"average", " ", "grain", " ", "size"}], 
   "*)"}]}], "\[IndentingNewLine]", 
 RowBox[{
  RowBox[{
   RowBox[{"K0", "=", 
    FractionBox[
     RowBox[{" ", 
      RowBox[{"A", "  ", "\[Delta]V"}]}], "d0"]}], 
   RowBox[{"(*", 
    SuperscriptBox["s", 
     RowBox[{"-", "1"}]], "*)"}], ";"}], 
  "\t\t\t\t\t\t\t\t\t\t     \t\t\t\t\t\t\t\t \t ", 
  RowBox[{"(*", 
   RowBox[{"dissolution", " ", "rate", " ", "of", " ", "dolomite", " ", "I"}],
    "*)"}]}], "\[IndentingNewLine]", 
 RowBox[{
  RowBox[{
   RowBox[{"\[Rho]s", "=", " ", "2.9"}], 
   RowBox[{"(*", 
    RowBox[{"gr", "/", 
     SuperscriptBox["m", "3"]}], "*)"}], ";"}], 
  " \t\t\t\t\t\t\t\t\t\t\t\t\t\t\t\t\t\t \t ", 
  RowBox[{"(*", 
   RowBox[{"solid", " ", "density"}], "*)"}]}], "\[IndentingNewLine]", 
 RowBox[{
  RowBox[{
   RowBox[{"\[Rho]f", "=", " ", "1.26"}], 
   RowBox[{"(*", 
    RowBox[{"gr", "/", 
     SuperscriptBox["m", "3"]}], "*)"}], ";"}], 
  "\t\t\t\t\t\t\t\t\t\t\t\t\t\t\t\t\t\t \t ", 
  RowBox[{"(*", 
   RowBox[{"fluid", " ", "density"}], "*)"}]}], "\[IndentingNewLine]", 
 RowBox[{
  RowBox[{
   RowBox[{"\[CurlyPhi]", "=", " ", "0.01"}], ";"}], 
  "\t\t\t\t\t\t\t\t\t\t\t\t\t\t\t\t\t\t\t\t\t \t ", 
  RowBox[{"(*", "porosity", "*)"}]}], "\[IndentingNewLine]", 
 RowBox[{
  RowBox[{
   RowBox[{"E0", "=", " ", 
    RowBox[{"31.9", " ", "4.2", " ", "1000"}]}], 
   RowBox[{"(*", 
    RowBox[{"J", "/", "mol"}], "*)"}], ";"}], " \t\t\t\t\t\t\t\t\t\t\t\t\t", 
  RowBox[{"(*", 
   RowBox[{
   "Activation", " ", "energy", " ", "of", " ", "dolomite", " ", 
    "dissolution"}], "*)"}]}], "\[IndentingNewLine]", 
 RowBox[{
  RowBox[{
   RowBox[{"m", "=", "3"}], ";"}], 
  "\t\t\t\t\t\t\t\t\t\t\t\t\t\t\t\t\t \t \t\t\t", 
  RowBox[{"(*", 
   RowBox[{"power", " ", "law", " ", "stress", " ", "exponent"}], 
   "*)"}]}], "\[IndentingNewLine]", 
 RowBox[{
  RowBox[{
   RowBox[{"\[CurlyEpsilon]0", "=", 
    SuperscriptBox["10", 
     RowBox[{"-", "5"}]]}], 
   RowBox[{"(*", 
    SuperscriptBox["s", 
     RowBox[{"-", "1"}]], "*)"}], ";"}], 
  "\t\t\t\t\t\t\t\t\t\t\t\t\t\t\t\t\t \t \t", 
  RowBox[{"(*", 
   RowBox[{"reference", " ", "strain", " ", "rate"}], "*)"}], 
  "\[IndentingNewLine]", "\[IndentingNewLine]", 
  RowBox[{"(*", 
   RowBox[{
   "Critical", " ", "parameter", " ", "for", " ", "the", " ", "sensitivity", 
    " ", 
    RowBox[{"analysis", ":", " ", "Permeability"}]}], 
   "*)"}]}], "\[IndentingNewLine]", 
 RowBox[{
  RowBox[{
   RowBox[{"kappa", "=", 
    SuperscriptBox["10", 
     RowBox[{"-", "13"}]]}], 
   RowBox[{"(*", 
    SuperscriptBox["m", "2"], "*)"}], ";"}], "\t\t\t\t\t\t"}]}], "Input",
 CellChangeTimes->{{3.7118414271443*^9, 3.711841450341385*^9}, {
   3.711841570195956*^9, 3.711841600528904*^9}, 3.711842443665948*^9, {
   3.711842526355482*^9, 3.7118425267297564`*^9}, {3.711842584673114*^9, 
   3.711842585239596*^9}, {3.711843013489956*^9, 3.71184305178344*^9}, {
   3.71184309452726*^9, 3.711843095109676*^9}, {3.71184322594445*^9, 
   3.711843235974988*^9}, {3.711843280713443*^9, 3.711843402227601*^9}, {
   3.711843486025683*^9, 3.711843520873335*^9}, {3.71184358695437*^9, 
   3.7118436777698603`*^9}, {3.711843742503182*^9, 3.711843793526772*^9}, {
   3.711843835148183*^9, 3.7118439600075073`*^9}, {3.711844334250083*^9, 
   3.711844352587615*^9}, {3.71184441363201*^9, 3.711844421910375*^9}, {
   3.7118445012985888`*^9, 3.711844504394293*^9}, {3.7118447289545603`*^9, 
   3.711844742896331*^9}, {3.711844782126762*^9, 3.711844790519125*^9}, {
   3.7118448513121758`*^9, 3.711844971828128*^9}, {3.711845260540472*^9, 
   3.711845306266945*^9}, {3.7118455035952587`*^9, 3.7118455883205442`*^9}, {
   3.711845664239833*^9, 3.711845665262123*^9}, {3.711845697441867*^9, 
   3.7118456982233257`*^9}, {3.7118457296689453`*^9, 3.711845729906993*^9}, {
   3.711845834578972*^9, 3.711845837139751*^9}, {3.7118458737955923`*^9, 
   3.711845905846089*^9}, {3.7118459749028463`*^9, 3.711845977126479*^9}, {
   3.71184610106767*^9, 3.711846101297814*^9}, {3.711846199515807*^9, 
   3.711846199672565*^9}, {3.711846243536755*^9, 3.7118462519064713`*^9}, {
   3.711846282373232*^9, 3.711846283187766*^9}, {3.711846325517144*^9, 
   3.711846417573976*^9}, {3.7118466676468277`*^9, 3.711846692143868*^9}, {
   3.711846754307125*^9, 3.7118472111770687`*^9}, {3.711850013964419*^9, 
   3.711850014150127*^9}, {3.711850044442067*^9, 3.711850079311242*^9}, {
   3.711850116619197*^9, 3.711850130961298*^9}, {3.711850325023119*^9, 
   3.7118503572535353`*^9}, {3.711862347838957*^9, 3.7118623988333197`*^9}, {
   3.711862433404212*^9, 3.711862433482189*^9}, {3.7119076042074337`*^9, 
   3.7119077176094503`*^9}, {3.711907755433734*^9, 3.711907813516288*^9}, {
   3.711907854966749*^9, 3.7119078888399687`*^9}, {3.711907927568625*^9, 
   3.7119080045109777`*^9}, {3.7119080732218657`*^9, 3.711908095877719*^9}, {
   3.711908131304503*^9, 3.711908149006658*^9}, {3.711908201380169*^9, 
   3.711908225026122*^9}, {3.711908275148065*^9, 3.7119082752592363`*^9}, {
   3.711908337328681*^9, 3.711908358054533*^9}, {3.711908398902372*^9, 
   3.7119084012048187`*^9}, {3.7119584421821795`*^9, 
   3.7119584809481792`*^9}, {3.7142981902333717`*^9, 3.714298221490497*^9}, {
   3.7142982589322414`*^9, 3.714298283132661*^9}, {3.714327291189681*^9, 
   3.714327291288447*^9}, {3.714327344189938*^9, 3.7143275899409027`*^9}, {
   3.714327627896311*^9, 3.714327634683002*^9}, {3.714327889551271*^9, 
   3.714327926035277*^9}, {3.714327961326384*^9, 3.714328114198357*^9}, {
   3.7143298733092947`*^9, 3.714330051065734*^9}, {3.7143300841074257`*^9, 
   3.714330161198316*^9}, {3.714330201120308*^9, 3.71433020117523*^9}, {
   3.714330312260491*^9, 3.7143303532246523`*^9}, {3.7143303853226748`*^9, 
   3.7143303854163923`*^9}, {3.7149843227632494`*^9, 3.71498432980332*^9}, {
   3.714984408593142*^9, 3.714984415933215*^9}, {3.7149845820830116`*^9, 
   3.7149845829630203`*^9}, {3.714984620323427*^9, 3.7149846393606515`*^9}, {
   3.714986837061185*^9, 3.714986838501199*^9}, {3.714986876411578*^9, 
   3.7149869375421896`*^9}}]
}, Open  ]],

Cell[CellGroupData[{

Cell["We then calculate the values of the dimensionless groups ", "Subsection",
 CellChangeTimes->{{3.7118467086116858`*^9, 3.711846744736261*^9}, {
   3.711847225034957*^9, 3.7118472353772078`*^9}, 3.7118623734966497`*^9}],

Cell[CellGroupData[{

Cell[BoxData[
 RowBox[{"values", "=", 
  RowBox[{"{", 
   RowBox[{
    RowBox[{"Pe", "\[Rule]", 
     RowBox[{"\[Beta]2", " ", "\[Sigma]0"}]}], ",", 
    RowBox[{"alpha", "\[Rule]", " ", 
     FractionBox[
      RowBox[{"\[Sigma]0", " ", "\[Delta]V"}], 
      RowBox[{"R", " ", "T"}]]}], ",", 
    RowBox[{"lambda", "\[Rule]", " ", 
     FractionBox[
      RowBox[{"mf", " ", "\[CurlyEpsilon]0", " ", 
       SuperscriptBox["y0", "2"]}], 
      RowBox[{"kappa", " ", "\[Sigma]0"}]]}], ",", 
    RowBox[{"mu", "\[Rule]", 
     RowBox[{
      FractionBox["K0", "\[CurlyEpsilon]0"], 
      RowBox[{"(", 
       RowBox[{
        FractionBox["\[Rho]s", "\[Rho]f"], "-", "1"}], ")"}], 
      RowBox[{"(", 
       RowBox[{"1", "-", "\[CurlyPhi]"}], ")"}], 
      RowBox[{"Exp", "[", 
       RowBox[{"-", 
        FractionBox[
         RowBox[{"E0", "-", " ", 
          RowBox[{"\[Sigma]y", " ", "\[Delta]V"}]}], 
         RowBox[{"R", " ", "T"}]]}], "]"}]}]}]}], "}"}]}]], "Input",
 CellChangeTimes->{{3.7118413833717403`*^9, 3.711841398160379*^9}, 
   3.7118414582642593`*^9, {3.7118415303070297`*^9, 3.711841564051709*^9}, 
   3.7118420578615026`*^9, 3.7118421227282333`*^9, {3.711842576754421*^9, 
   3.711842577456422*^9}, {3.7118430730648003`*^9, 3.711843078664035*^9}, {
   3.711843131326576*^9, 3.71184313564681*^9}, {3.711843174015319*^9, 
   3.711843273225121*^9}, {3.711843561099449*^9, 3.7118435807621727`*^9}, {
   3.711844720098518*^9, 3.7118447207036047`*^9}, {3.711850110817822*^9, 
   3.711850140409511*^9}, {3.7118503387731867`*^9, 3.7118503431967497`*^9}, {
   3.711862412188241*^9, 3.7118624748989277`*^9}, 3.711862505765427*^9, {
   3.711907635871522*^9, 3.711907636822212*^9}, {3.7119082508928003`*^9, 
   3.711908263738851*^9}, {3.714328046677908*^9, 3.714328050942017*^9}}],

Cell[BoxData[
 RowBox[{"{", 
  RowBox[{
   RowBox[{"Pe", "\[Rule]", 
    FractionBox["1", "20"]}], ",", 
   RowBox[{"alpha", "\[Rule]", "1.073311612686475`"}], ",", 
   RowBox[{"lambda", "\[Rule]", "38.400000000000006`"}], ",", 
   RowBox[{"mu", "\[Rule]", "1.2243536945695292`*^-23"}]}], "}"}]], "Output",
 CellChangeTimes->{{3.714330364457555*^9, 3.714330390361697*^9}, {
   3.71498433483337*^9, 3.714984372903751*^9}, 3.714984423613292*^9, 
   3.71498458690306*^9, {3.7149846247634716`*^9, 3.7149846418206763`*^9}, 
   3.7149868411212254`*^9, {3.714986880861623*^9, 3.7149869394022083`*^9}, 
   3.714987016223077*^9}]
}, Open  ]]
}, Open  ]]
}, Open  ]],

Cell[CellGroupData[{

Cell["Section B. Numerical solution and sensitivity analysis", "Section",
 CellChangeTimes->{{3.711846613187571*^9, 3.7118466361963863`*^9}, {
  3.711847825698546*^9, 3.7118478416041822`*^9}}],

Cell[CellGroupData[{

Cell["\<\
We first use the values of the dimensionless groups to obtain a numerical \
solution for the normalised stress u \
\>", "Subsection",
 CellChangeTimes->{{3.7118467086116858`*^9, 3.711846744736261*^9}, {
  3.711847225034957*^9, 3.7118472353772078`*^9}, {3.711847852772255*^9, 
  3.71184787826712*^9}}],

Cell[CellGroupData[{

Cell[BoxData[{
 RowBox[{"ode", " ", "=", " ", 
  RowBox[{
   RowBox[{
    RowBox[{"D", "[", 
     RowBox[{
      RowBox[{"u", "[", "y", "]"}], ",", "y", ",", "y"}], "]"}], "+", 
    RowBox[{"Pe", " ", 
     SuperscriptBox[
      RowBox[{"(", 
       RowBox[{"D", "[", 
        RowBox[{
         RowBox[{"u", "[", "y", "]"}], ",", "y"}], "]"}], ")"}], "2"]}], "-", 
    RowBox[{"lambda", "  ", 
     SuperscriptBox[
      RowBox[{"(", 
       RowBox[{"u", "[", "y", "]"}], ")"}], "m"]}], "+", 
    RowBox[{"(", " ", 
     RowBox[{"mu", " ", "lambda", " ", 
      RowBox[{
       RowBox[{"Exp", "[", 
        RowBox[{"alpha", " ", 
         RowBox[{"(", 
          RowBox[{"u", "[", "y", "]"}], ")"}]}], "]"}], "/", 
       RowBox[{"(", "1", ")"}]}]}], ")"}]}], "\[Equal]", 
   "0"}]}], "\[IndentingNewLine]", 
 RowBox[{
  RowBox[{"sol", "=", 
   RowBox[{"NDSolve", "[", 
    RowBox[{
     RowBox[{"{", 
      RowBox[{
       RowBox[{"ode", "/.", "values"}], ",", 
       RowBox[{
        RowBox[{"u", "[", "0", "]"}], "\[Equal]", "1"}], ",", 
       RowBox[{
        RowBox[{"u", "[", "1", "]"}], "\[Equal]", "1"}]}], "}"}], ",", "u", 
     ",", 
     RowBox[{"{", 
      RowBox[{"y", ",", "0", ",", "1"}], "}"}], ",", 
     RowBox[{"PrecisionGoal", "\[Rule]", " ", "10"}]}], "]"}]}], 
  ";"}], "\[IndentingNewLine]", 
 RowBox[{
  RowBox[{"stress", "=", 
   RowBox[{"Evaluate", "[", 
    RowBox[{
     RowBox[{"u", "[", "y", "]"}], "/.", "sol"}], "]"}]}], 
  ";"}], "\[IndentingNewLine]", 
 RowBox[{"Plot", "[", 
  RowBox[{"stress", ",", 
   RowBox[{"{", 
    RowBox[{"y", ",", "0", ",", "1"}], "}"}], ",", 
   RowBox[{"PlotRange", "\[Rule]", "All"}], ",", 
   RowBox[{"Filling", "->", "Axis"}]}], "]"}]}], "Input",
 CellChangeTimes->{{3.667254029325375*^9, 3.667254238709845*^9}, 
   3.6672544694946136`*^9, {3.667254619812318*^9, 3.667254643506773*^9}, {
   3.667255374656296*^9, 3.667255379488833*^9}, {3.699123974332409*^9, 
   3.699124049844939*^9}, {3.6991242523779497`*^9, 3.699124293878223*^9}, {
   3.699124668157522*^9, 3.699124697479401*^9}, {3.699124902271604*^9, 
   3.699124934239848*^9}, {3.69912502322962*^9, 3.6991250368911047`*^9}, {
   3.6991252162710752`*^9, 3.699125227938816*^9}, {3.6991257315860367`*^9, 
   3.6991257409684896`*^9}, {3.6991258308618526`*^9, 3.699125845309226*^9}, {
   3.699127983644923*^9, 3.699128026947784*^9}, {3.6991280644404573`*^9, 
   3.6991280691814938`*^9}, 3.699129657479516*^9, {3.6991298749197702`*^9, 
   3.699129875957883*^9}, {3.699129911898099*^9, 3.699129958801189*^9}, {
   3.699144784052559*^9, 3.699144836710848*^9}, {3.6991449075945587`*^9, 
   3.699144970052362*^9}, {3.699145001598288*^9, 3.699145090283966*^9}, {
   3.699145813066327*^9, 3.69914581360714*^9}, {3.6991459702970943`*^9, 
   3.6991459705723267`*^9}, {3.6991463110435553`*^9, 
   3.6991463386833878`*^9}, {3.699146403753525*^9, 3.699146403861932*^9}, {
   3.699598629224793*^9, 3.699598636869623*^9}, {3.699598801933032*^9, 
   3.699598802746007*^9}, {3.7118384476117163`*^9, 3.711838462293366*^9}, {
   3.7118393947979403`*^9, 3.711839434950191*^9}, {3.711839916015238*^9, 
   3.711839921268753*^9}, 3.711842070235487*^9, {3.711845381632757*^9, 
   3.711845382206079*^9}, {3.711845648317114*^9, 3.71184565254027*^9}, {
   3.711845764024892*^9, 3.711845827763685*^9}, {3.711845968472805*^9, 
   3.71184596922227*^9}, 3.71432750027279*^9, {3.714330063698349*^9, 
   3.714330076499724*^9}, {3.71433011282857*^9, 3.7143301132344227`*^9}}],

Cell[BoxData[
 RowBox[{
  RowBox[{
   RowBox[{
    SuperscriptBox["\[ExponentialE]", 
     RowBox[{"alpha", " ", 
      RowBox[{"u", "[", "y", "]"}]}]], " ", "lambda", " ", "mu"}], "-", 
   RowBox[{"lambda", " ", 
    SuperscriptBox[
     RowBox[{"u", "[", "y", "]"}], "3"]}], "+", 
   RowBox[{"Pe", " ", 
    SuperscriptBox[
     RowBox[{
      SuperscriptBox["u", "\[Prime]",
       MultilineFunction->None], "[", "y", "]"}], "2"]}], "+", 
   RowBox[{
    SuperscriptBox["u", "\[Prime]\[Prime]",
     MultilineFunction->None], "[", "y", "]"}]}], "\[Equal]", "0"}]], "Output",
 CellChangeTimes->{{3.667254055173647*^9, 3.667254239309004*^9}, 
   3.6672544699736223`*^9, {3.6672546203313923`*^9, 3.6672546439048233`*^9}, {
   3.667255360367483*^9, 3.6672553802606277`*^9}, 3.667257942530807*^9, 
   3.667258373610776*^9, 3.667516063887944*^9, {3.699123975317389*^9, 
   3.6991240507351637`*^9}, {3.699124256026195*^9, 3.699124294473033*^9}, {
   3.6991246711851788`*^9, 3.699124698117085*^9}, {3.699124913970134*^9, 
   3.699124934637044*^9}, {3.6991250248826103`*^9, 3.699125037360458*^9}, 
   3.699125228872245*^9, {3.699125733562545*^9, 3.6991257417170477`*^9}, {
   3.6991258322326937`*^9, 3.69912584670883*^9}, 3.699126254278718*^9, {
   3.699127971149601*^9, 3.6991280278948193`*^9}, 3.69912806964933*^9, 
   3.699129659116984*^9, 3.699129876478917*^9, {3.699129912514441*^9, 
   3.699129959202207*^9}, {3.69914478677747*^9, 3.6991448370421333`*^9}, {
   3.699144909822823*^9, 3.699144970620037*^9}, {3.699145006745411*^9, 
   3.6991450909553967`*^9}, 3.699145814156104*^9, 3.699145971143752*^9, {
   3.6991463121750603`*^9, 3.699146339029965*^9}, 3.699146404272702*^9, {
   3.699598629888921*^9, 3.699598640643972*^9}, 3.699598803138645*^9, {
   3.711838451266191*^9, 3.7118384629457207`*^9}, {3.7118393956186953`*^9, 
   3.711839435345999*^9}, 3.711839916705515*^9, 3.711842071791556*^9, 
   3.711842125532518*^9, 3.7118424550043793`*^9, 3.711842541132821*^9, 
   3.711842578962187*^9, {3.711843058206832*^9, 3.711843097459469*^9}, 
   3.711843752464801*^9, 3.711843795900897*^9, {3.711843845777748*^9, 
   3.711843934593418*^9}, 3.711843965793243*^9, {3.711844337475501*^9, 
   3.711844355050104*^9}, 3.7118444444478807`*^9, {3.711844785197991*^9, 
   3.711844792773179*^9}, {3.711844856380315*^9, 3.711844945618207*^9}, 
   3.71184497773059*^9, {3.7118452632529573`*^9, 3.711845308552121*^9}, 
   3.7118453861144333`*^9, 3.711845593852442*^9, {3.711845653751865*^9, 
   3.7118456676446667`*^9}, {3.7118457151962967`*^9, 3.711845733874968*^9}, {
   3.711845769297265*^9, 3.711845841036338*^9}, {3.711845881658462*^9, 
   3.711845908503351*^9}, 3.7118459806429853`*^9, 3.711846103152145*^9, 
   3.711846211130636*^9, 3.711846254737329*^9, 3.711846286843142*^9, {
   3.711862357230847*^9, 3.711862441765255*^9}, {3.711862479306176*^9, 
   3.711862509302813*^9}, 3.711907641460802*^9, 3.7119079018682404`*^9, {
   3.711907952796781*^9, 3.711908010449403*^9}, 3.711908101064926*^9, {
   3.7119081372901373`*^9, 3.7119081553163652`*^9}, {3.711908233085669*^9, 
   3.711908280205221*^9}, {3.7119083435576267`*^9, 3.7119083666020927`*^9}, {
   3.714298202078556*^9, 3.714298226557004*^9}, {3.7142982631246605`*^9, 
   3.7142982847778254`*^9}, 3.714327261375675*^9, 3.7143273100456963`*^9, {
   3.714327350982098*^9, 3.714327363887269*^9}, {3.71432739528368*^9, 
   3.714327465691311*^9}, {3.7143275023783617`*^9, 3.714327545536098*^9}, {
   3.714327578753008*^9, 3.7143275970854683`*^9}, 3.714327652377831*^9, 
   3.71432790068296*^9, 3.714327945778118*^9, {3.714328004399804*^9, 
   3.714328099363813*^9}, {3.714328132321288*^9, 3.714328143319669*^9}, 
   3.7143299092673492`*^9, {3.7143299404807453`*^9, 3.714330140641017*^9}, {
   3.714330173177257*^9, 3.714330206505933*^9}, {3.714330367821437*^9, 
   3.714330394874392*^9}, {3.71498433483337*^9, 3.714984372913751*^9}, 
   3.7149844236232924`*^9, 3.71498458691306*^9, {3.714984624773472*^9, 
   3.7149846418206763`*^9}, 3.7149868411412253`*^9, {3.714986880861623*^9, 
   3.714986939412208*^9}, 3.7149870162430773`*^9}],

Cell[BoxData[
 RowBox[{
  StyleBox[
   RowBox[{"FindRoot", "::", "sszero"}], "MessageName"], 
  RowBox[{
  ":", " "}], "\<\"The step size in the search has become less than the \
tolerance prescribed by the PrecisionGoal option, but the function value is \
still greater than the tolerance prescribed by the AccuracyGoal option. \
\\!\\(\\*ButtonBox[\\\"\[RightSkeleton]\\\", ButtonStyle->\\\"Link\\\", \
ButtonFrame->None, ButtonData:>\\\"paclet:ref/FindRoot\\\", ButtonNote -> \
\\\"FindRoot::sszero\\\"]\\)\"\>"}]], "Message", "MSG",
 CellChangeTimes->{{3.714330117763764*^9, 3.714330144386731*^9}, {
   3.7143301763794937`*^9, 3.714330208156082*^9}, {3.714330372000125*^9, 
   3.7143303986924543`*^9}, {3.7149843395734177`*^9, 3.714984377683799*^9}, 
   3.71498442841334*^9, 3.714984591663108*^9, {3.7149846295415363`*^9, 
   3.7149846466887417`*^9}, 3.714986845951274*^9, {3.7149868852216663`*^9, 
   3.7149869441322556`*^9}, 3.7149870210231247`*^9}],

Cell[BoxData[
 RowBox[{
  StyleBox[
   RowBox[{"NDSolve", "::", "berr"}], "MessageName"], 
  RowBox[{
  ":", " "}], "\<\"The scaled boundary value residual error of \
\[NoBreak]\\!\\(2.172555829636146`*^7\\)\[NoBreak] indicates that the \
boundary values are not satisfied to specified tolerances. Returning the best \
solution found. \\!\\(\\*ButtonBox[\\\"\[RightSkeleton]\\\", \
ButtonStyle->\\\"Link\\\", ButtonFrame->None, \
ButtonData:>\\\"paclet:ref/NDSolve\\\", ButtonNote -> \
\\\"NDSolve::berr\\\"]\\)\"\>"}]], "Message", "MSG",
 CellChangeTimes->{{3.714330117763764*^9, 3.714330144386731*^9}, {
   3.7143301763794937`*^9, 3.714330208156082*^9}, {3.714330372000125*^9, 
   3.7143303986924543`*^9}, {3.7149843395734177`*^9, 3.714984377683799*^9}, 
   3.71498442841334*^9, 3.714984591663108*^9, {3.7149846295415363`*^9, 
   3.7149846466887417`*^9}, 3.714986845951274*^9, {3.7149868852216663`*^9, 
   3.7149869441322556`*^9}, 3.714987021073126*^9}],

Cell[BoxData[
 GraphicsBox[GraphicsComplexBox[CompressedData["
1:eJw1m3k0lP/7/8cuW/a97CJ71iTXK0VkyVLSQuKNFMpOsi8hJK2kUraSSpLK
voWyjn1fZ+zG2M3YfvM55/e9/5lznznndb+W63o+n485c4s53LF0osZgMKs0
GMz/Ps85zWCrZi/qrjRD7N7+EvznsyQQJ/AUzAoVCoTvEIHxqdE74nIWiL+q
KGE8tgw/24+dPXv4K9xsk37mprkCNpFDA7UPiyB+PUOAMXkV7nzzVni59huU
bD+wrIWtw0pyTyMVVSVk/eIPzZ3ehMbq+so2nRrYIXXtMbtsg2ugEevlhTpo
enhgMogPg6oPHNvPd28AoWpT6mlDGpSTWbcnKPUPXviNCWu/ZkSIt/y91Zdm
uPmDS0QlhR0pNAz9qj/aBrHr19krifyoC1kRPhLaofW0Qm9H2FHkxnS7o1u5
A+Y3eKRqTPRRU9+lcrakTnB00rMoCJBAVgY24zhcF1RWHXIeOMmDNDIeXsqQ
7AEtTxoJ5s+saGzvSdfN0F7Y8zfd33KjR3ijtkze2j7QXhwZpnKjRgWpo4FY
sQFomaVyUXXeh+xYmjjZe4Nw7oLE3HeRHVh3vDLnXDoE95VvDFneJAPzmRjL
b3wjEKUQuWZURYL77HiW8Wuj0OVtWflehQwsFXKYXtMx6Fb8aHgnbxtO+p3f
rSWPwSWLsbrM93uQnpWQKZE+DlGdw2Muj6iQ3UW1lgPGExBZrXxdzY0O/eh2
elKxMQFWLWtfOdqY0fHmAuqp55NgH1Vt8vE/LiSq77z+5AwOLIrp9K3bRJG6
mvrjoikc+BPfqyplaKLRlcS/mdF4QOeqipRqj6EFVYtogWNT4ByefXHj4iEk
Pa8wR9U5BW9+0B1/Z8eJ6iR9O+6GT8PK2bfcXXRM6FFXt6Ol5Az4/VxsX/Wg
RUtWVY+p62bAOtOgoBOHQYUXeU4f95yFY96/tS9H7UBmS+TrCc45KJ+VJ27s
bsFmw7Ugzpo5UL1lf0dZYQPGHleus3vMQ19w2X0N8TXYwJ4QiGBbgP2tS3GP
i1fg7lPxqsCyBZCM+UGn9XIZ+FrE2XF2iyAk8nNPdYIIVt35O8J7i7BiOPLH
yY8IK9ffuQ3lEWBJ6UlCzTkiVNp/jWYzWYI3RZkGc/8R4YUI8/o+pQ+6vD/z
zbYRITL8YUC8QBT8vZhO/VuJCNpmpxR/7L2BrXQr/av1RLA/prsmxJgHq8Ot
dXZ5yzCwrl3pzVoIF8xtw773rsB/gjK0iugnCKbdZvLxWwNlMant5ntlwHXl
3WHVtxsgSidg+WGkCjyMXyhsRZLg5aFY56dPa8HQ8v6i8vNdeFZ9kp5GoR6U
oiVK1eOpUJH19p7j30Ygf80gr72lQ6tDVeY/XZtgY6uf5HuKBRUTmhUSF1qg
KGPA+QiBC6l32GfT67XD0IBk/XcWMZQhdX2s8hEWzpbSzxr9OY7SPcfPeo12
AGfJkT4RO2X06KBNW+DxLtCQmtP8+0gInVn1TK+J6obqLfpo80AO9LDt4HPa
jh4QiL8i/CT6AHLIUikDsT74cqnzjrUKLfrn2cvm49UP5JLvFSemMOjoY8/w
3ZYB8L7adPFA4i6Ybnw53ig4BB+wrzE3RLYBc+Hu4QTXYcisFy+4TSDBmbwf
SkYlI+DQ4rKn10eCcwZvYs7ujEJb/7b+sSYySKaVh5hmjYFWzPs3Z1d3wI3V
o93beBwYfih0tplj0O59+1/PV8fhfSVfT+opGhTPY6qMy5iAIIMNxfvyjGjT
nNm4w2ASmn1Gg8ZV2FF+LPNO2eIkvLzZk/syix/llZmeznqGA9mymhUdcVkU
/+SGgrwGHr7pJNEe3jNEzk/u5I4M4qFdqPK8u4kUintU+TMxYgoO5gpwvX7L
i9YfWNgdPzoNM/U5NUH32FDefalX4x3TEDZ9/JEWjh4Bd9O9oz4z4M41HNcd
TI3au27NvRachTtX7g9Pze5B3mMTImvNLPylNk7bfEOGlnN3E+7dmqPU8SW6
gcBNWJBP+sXBPw/phFJ6Xe51mP8W/MCoYh6KFb/cULy+CqqqXxeCnRbAM5gv
NkdwBeoKxGe+sC6CRUb5+WzVZVDHusSEfVkEqsgGtJZJhPeCuUX3LxBgbGrg
oN4lItjYywT6bhMgcObiQO15Isgh25MMOUsgvnRQDf+ICFWvatUTBXzg8Xrm
WSIPEc7f4JcUSUgF7bwB2tMviaA2WXuOPjgXQuznNn7eXgYhpVvfjFsLoG3c
wf9H1AqMmEUsbeF/wMqa1dUD+6tg7mrytFCzFGBiYvIY8wY0S+u9eqpUBSFc
1yo7Pm9BwZ0jXIUzNXDYswg767UDoa9rD3xJ+AO8SQHvkxoxSLuANzRWqBGS
3BQLJB1pkUlVzRHXhn9gnXNjLeI8Ewqi1r9517QFSm3EVewEOFGzehvVrd42
2KsPcmTrFkbaqpen1QALjTvfzHHvVRCtrjSrZGwHEKgmTdeEtJDC2iWDuslO
wOhqWm0cEUXNwviKTrVuGKkIlVJR4EJjP1v8LIN64IozkwH3XWb0DutgeKG9
F8Lv0NJL6tKhPlury38E+4FVW+dH7Gsq5P7sQ/C0/wAY0nP40N3eg0C4PB7w
bxCees3trTzbBvJVp6hAzmGokahlKhYjg8zmoVO7N0cgqPbmBaU6Ejh+qjZ6
mj8Kaw/obRj8yMCf7wOcgWMw+zw3hqi3A13VI1NCEuOgGbxH0/9kH5qTNxSG
G8YhQUwrLuIqNfL5UbW34TsBCXMydzh/0CPrJ1p3Gg9PwvhUvcvRBVbkddQu
1KJmEpSFZmXpi3kQHnNFWNgdB7NqVhJuipJozNH4+l02PBD7kXWq62kkXhui
VV2Ah32TnAt4YzlUciP2jdWVKaja3lgmJQmgpN+Q9XpvCuRm4sknPrKjn+Yt
GrJ509ByxZnB+yojcvExv6NrMgMXv14brHOlQfZPeXTNl2bgYbsNnZ4kBn1Z
LUjNTJ2Fg+6roSh2G7RYyE+/6M5Bf8f3eRu1LfC6ty7AuTgHKVc5p0JercPU
uze6Cs/nwTaWJl6jfBWeRqxTY7QXgJO5tsDAaQXS3otf4MYvwH8dKM7fcRmk
z+sbF8YsAl/u1erVKiKQNz/2mcgSwFfY0PkexQ+kxnArMp0EOHDQLx4ZE8HX
PGacKXAJVm7qGHX4E0FaXd3aTDoJrs7wBN42JULKIfX0bK338DLu1UgiiQgJ
4b9eqzzJh6JwD5pjhGVILWNueWXyHfo1hvoLlVdhDt/C75j2CxzZHUgjG2vA
0b97Y7q8HMgDZpdLTm6Cz+QSY1liNdR/6O8pv02GsKaZ336oDrxxnp8rO/fg
E/4ntU1LPbgNlj4tt6NGCrujIeD/FwK9cVvjdAwojVQRSMfSDLLJZiID4Wxo
ZeDC6seHrfDlDkbprSwvijowYGTzsh2snzWq/26SRPT8Tv3nxrDQ974mtNTC
AKllp0dUaXSCd3n7GjZMBi0ftbFRetQFx9iyRiIw/Kj8717gt65uMJ6qmjzD
wo40pi1+FMv0QrlO/0bnMAOS9Mcoy3n1wZIm8ekkRY/Lo6/Wif/rh+mbcw2B
pzFoJkE7mktyEL7HrHrM/t0Bsc+0KXy3hyB8062Op5QM9CZBv95UDYOKlmE6
YysJ7G1NDz9jHoW3wqu4DzsUv7xbfmNXagzaqvWuVKpsg3IsfUVs2xjc45z2
ly3fBdrLu7+bvMfBifoa381pDFJ0/adnLjIBRsdj/ybp06IM3/4b2KYJoMqN
Nv8zeAC9ZBuRHvKYBBv/W2c/5XCgqalfATICOFgUXQ5b8BVGdwNO3ZKvwMGF
pjbeuEhlpFbrvz1tiwfLWUclsakT6KOjPe8O/RTc8ytpUnQSQzblG+0NeVPg
YUQQGj/Lja5ZO/J3X5wGI9hJy+FiQekfgvdTt6fBNUSS9d0LOsRXpB/Dmz4D
eRc01RpzqdApnqrn8/qzUMUbcSH/4y7kKM0YBMzNwmeufd5f9SRwiJuKNHg+
B0mXR1wVWjbAeVT6EsfpeWDL+hRa+HwNiNXX2p2m5mHM79SzCoZV6Ji82bOd
vAAaR9fMHHuWgVAhft9IYxFc1t0M0xiX4YxVfLVZzyJM8nGB6EMinDuZlZwf
SoD1H0XN38wo9Tx2e79aYgmq9Cp+nrchwriSWipN5xKsVx/kOv6Zko/aVQtS
BP4Dx6OPO4KZiDAwRyPS1fEcvGg4iVyRRHhTSu8XpJkDRsN298+YLUNpU3je
T8UCmJ7j7rGzXQEhVyWnEa0f4FiSahJVvwr2rGP2Us9LgO7bYNVU3Tro3/kc
ylNQCXt5kivdhltQxu8/W5VSA8S4omOac9vg8zDmYaTOH2D+oZHO5YFBe9ck
K9PqGuDxPape1g4aRPp2mkvP7x88PCoZpXTnALJjCaeb2G0GU26PJXNTDnR/
76Itf3gbGKTwpixVCiIG7Z5bS7xYiGj9eeSvqSLSympcun+tA9owAo+UWAHd
n+oNn/3VCamD2QVX8sRQ8rfD5kMs3UByl47RlOFGzPnyLqTzPSBLUDzKE8mC
0M2gpJHcXpBQWNfaaqdDI1aP9xYJfTDsk6lWQEWNkvjqgoZMBmCame1uM24P
Dv6nqG7xfhDy1c6Z2fZtw9bodU3i1BAgaqeWx3pkSDvUYXQJjUBkn/ymJoUn
iLZWn0qiRqGkaiqnzoIMnOrtb30cx+D36X9OLavbwCjMt7LENg4NF19vdfHt
Q1Fa9U1M4TjYhB7uub1ChVyjyU5h9hPQx67Zac5Mj2LUzofXMk3Cx3N//CI6
WZB1EEP1q/xJEM1ach67z42oJcYY+2xwUHKvV/rwZXHEZIICUsg4cGy2eSH2
6CTCXKUPP/YKD/el+vWKcpVQ57+FxxoGU2CdNOF73FIIXenQaGibmYL2FHpf
X0q+rNB+R9vybBqwp94lZ8geQEGST1wNtWZAelftx+YMDZJZm3P52D8DHM//
JZyMwCCK6Xt4RM+CQXPQSCfNDhAWdFMbZebg/qyRk8KLLVAT+3gupXcOskKz
V3cm1mFSQElQJGIeKkSxMljCKujn8bOdklwA0pmOBI7EFYh+Jc7U0L4AWbm2
tprBy3CYrUihyWsRDtQ+sGTCEiHH+dNcERcBBtlmhvvciMAiWvuVupIAA/VS
W2EUnkjrS/ue4LAEB1W3BUrciXDhqr3LgkgcuF/NauTSpeSriTwBzFAGfNxO
jjcbJcLG5e3GHNNP8NHvt+nbpmXQvixRz/C5ENS6aZfcaVbhCCYoyXDxJ7SL
b1wM/bEGosGPFa8Il8OzVqVk/sUNOOcTpXBMoxpaN34diV8nQYKPVnL0XC28
kOfJvK+yBxmd96IUgushLOdvwtoyFSJ+XKywEP0Lz+P0VM+b0iODeXAaKWmC
7kC2L9XWrKgLl5wspNMKHqNpfHy73GjI/bW/kns7HPKlbvxeIY46D09co/uF
hWu9fuY1AZRyZgYnAeZOUCk1Naw8KI/Qob4nF/7rAlAo3I/+KIDC7LSYS/K7
4YSChRlDKTuyHyzItt3tgbvs2MvyeYyollXA74dRH6Qn3CAcK6ZBdUGprsZv
+sHo4is/jxQMOnDQOpKRNAAPvr8SApld+Intxy/pDcFWMpvt/hwZaNp9b/M8
G4ZqfLv1xCAJOiKpjixNjIB+VvGZmzMkGDGKSWHnHAPeXAvXUztkOMrhcHj+
N4Wvrz9Om7mwC1rf1f+8vT4OFRnce8xpGMTr/SzY+8AERGfb9j+upEHP9Ln+
XimegOUPDvp+O4yo8euaVu+VSWAfvJB5GseO/mo6lHjR4GBnIfUD/21BlJjW
YD3zEQfEJ3tUT57Io+uf3LiZzuGB//UD5svcepQIM23nvowHKVa7A9EyEuiu
9NW6vOdTUHNiwKnWkQfJ3LlyggFNQ+O/Ke90bVaUmWLRcnJ6Gv7KuaqzHqdH
cv/FhonGzsCFv/5n9dipEaPvs6ozyrNgRwwJ0zLYgw/2aUKne2ahL9Qus12Z
kg9vycXah83BFbvK8CGxTZCNGXjwWGEeZNfj3U261oBwfPHTpY55uLh5gerj
sVWIYE4Y1wlaAJPWy23lm8vQ/1P82I7YIqSzfDsSd2gZdDhJmS41i0B9O5Oa
/gWlfj9lv+e+RYDbKjQ+TpZE8BI9V/bq4BLkPvrsHGtFBPpfhrejy5bg7O8c
T/xrIjied+eykA6BSxJ339qIE8Gf5gD4eTVCt6Pk+sAOxY9bT+kk8zcBOdhL
5zswo5dbjE176S1AqL5v82OLEyVpSHYO87bD9Kua/xqQCHKXH3K854IFVQHn
aTuMOmrvjTza9L0Dvs07Mn5OVEUjVH1Mb9m64DHriYkj1YcQY+wnhaZr3RCY
9mpf3YgTFdd6xHzK6QHuHE/TV55MCOvCU5Ru0A8dX0XnZIEKmXAlhq68HwDh
0S72uK1dmBSMSsxYGYToJxZfrGy2Ybf3FpZadxhaf1tpf6EjQ3G7q1bm4xFK
3ghtV2kmQc+W0ox71yjQdokKBFF47rCEwOjXpDF4VP1jmeHlDuBi5FZ/D4+D
/75fCE8TNQrFx7xwfzgBh3GbQx63GJD0iphty7FJODlQ7H9F6CB61F90kqFv
EiL0NIL5ePlQ40inkn04DrZEaHnsnKXRjyBrAzNxPPC908rNuW6MzshtLp2v
x4POf/cTNVeOoPdbEp/uekyBV6RWJAMVP6rJMAy/zT0NvkqMpaE9B5Fics/N
1LRFKN+LtVj8RgSzuA/1OF0ChD9eyTC0JYJuBr3G+WkCFDyqcaKi5F3zRs+D
cY+WgNN9/bA6xd/ZsfzWWoOtMPLfZZc/AXxIPptXOLy2Ha6fuX85zPIIOs4x
czGZsQNi07lV/86YIQyQ37o4dIKYyo3E+8VS6L1WnzBTSReIlMre5oznRQ9j
lXThyRCQaZY/JT4iA2NjGJ3MwjBMkx469FJ4iKCRynNCbRQcPErp2HjIcNO9
gXs8YhJehUs/1g/iRDTPD2qOKOKAuyVhB7oPI0vr0uC7HTio/sXU+Oa+KmIa
jJj444mH/xQ2qT9GaKB/TX0t8cJTYKkd7jXRI4LgQsowrmIKSl88fuJ6lguZ
PBUaVZ9bhLtHjmBRGCXPtL4POfOMADl6Q9bSJhR/yEjUm9FcAsLe5Y+CdkQo
yxVpCJ9dAmn+wx8my4mgeJw7+7XABcgmjMmL0hHh7dfAdEW/ZxBxOvnVcgAR
Oo98YC5+mg1xX0OpMWgZeNWEzAbLv4IeKv12/NwKaG/QiVpMFIGRfoIY/adV
uDkq22CnXwIhBMZnme/XQRijl/XQphISD2BqGvi2QG/xzYVGlxpoHHkRtp67
DR7UN008uP8AQ1241Hk9DLJXlRuVSG2AlSuzWTEJNKj9KG3cF9N/IIjv5w6l
PYDOc4h0CfY0g4BgzfE/i+yoy0Hg4dLFNnAp+Jcf0C6APMqf5jdTY+EYO53N
J0N5ZNkrcOOjQQfMHOEq5abRQ1mjL0TuZ3ZCc3jScGmMOFoJKn05ttUFHbEK
Sr5fuZGo9LVRE+0e4DO+NEbPw4qSvz/4lvmkF5yvrpg0HKJHE2bKFtT9faBb
0WfAqkGN3vZhydaaA/D8bLxBjOQ+XNngv34yaRBqpTdHbm5vw4bYcLIcdghM
kmTvdV0gQ4eyvBmt/Ag8kWruqqwkgYam8FDL3VH40CQSr3yKDI9Iu23ZNmPw
tOBXyM3WbRA3+r7ZTzsOmAdPS52HKHoqcoSeM3ccCBfeflOookL/ub8Q+HOR
wg/Yt3L3S+jQ4egrTNWYSchZEtvCmbGgRomh8ap3k2CsJWNKXuBCHGoS+z/M
cOBkuHl/+aEYEq0qicok4kDQTP8d7pw2Ikqfk7qdjAeT+GL5bgUVZL//hllG
Zwr4Pgj6aRoLoyq7wr6Z4SnwzA96rDPLgaqVHs6/eTgNXvXf4yefHUDR94uc
TRVnQFtK9hK3HC1iyere6W6dgSM1AabEQgxSOVnWZxU0C7KHtuV8Tu+Aoe2N
V92H5iDnanMM+78teL5G7djRPAdOHWKXKxg2YOLiJgN/wDxYnGHPMWJcg8O6
eU9uCCzASuueRtq7FSC/EHfKqF+ADpaLuo/ilyHNff5N781FkJ7weHK/nwg7
h/JXZxgJ8IvzrlOgJxH24VjSUhEBAkqGXodT8lG+cHa66aUlKKryM5B1JYIb
Yf1OaXoMqDUSl+s1iFBS52TzWSEDPszwVX/qIIJcfbrdeF4eVIdHanWXLEP8
ka81J20Loe4sLbv94goYJFoYlT7/CYLvsL4Fz9ZA5vzg0ydNZTCYTU/f/mcD
fpS1gjtTNUgpFv5SLiMBp5H9dkJlLbDGRMXuTexC2rlr+vwX66HgtKZhYDkV
sgxbGxlYa4RR0rSu8TodEv4PM3gupQnEJEW8Yv+yoD+zitcvcLdC+BWdH8e8
uBGjaCjbq0vtEErbMtg1KIa032e8mcjEgn3A6vHgDR0UoZvco7/eAUcK63gH
tRXRTd6XKtNmXfBu+8MhraeCaEKm26riZTc8cBDoEOLnQH4Xxw59m+6BLGzA
gSmeA4jzslTqPfU+kFgjxk6s0KAGP62y67H9gI07+PlHKQYJtjtSR04OwJu0
/0qxl3eB+r+6g0OKQ1Cg8zH/Le02UHOu1pmHDsNokn10Mo4EzC+uyqW3jsCw
QO6PjlESRBTPHRVkHAPTq4mBCpNkyO1+ZCb8dQyCWYXkDSV2wXIM+y/u4jiF
u+f1Fn0wiGmLLBi9Nw4Tfkuf34TSoGSFgvtvP00A5xEt3ZwURmSPwdR0mU8C
+R/bEZU4dqQ9pjH4YmsSfKvVsNJhAij9E5Np/VscfBBfENStOop8RKZFhRAe
3mVeucLEqo/8G+RocqbwUN0SnPZGXhLtXGHVTU+g6G+w3oDdLg9K2u42EVWf
hsSU51d0e1lRzoMTRQeHp0En6oKXbSI9Ui/7GCwVMgMyftnSjgbUaEEy7KKn
1Cy8/PPQWfLFHsgGrkbLNM/CanG+xnUXMngNmMa7+87B3Es9hTummxB/WS0D
Kz4P/t1HN7dW12DB90eqeeM80JZ35vw0XIUrbw+52N5dgIXprv59xhUwKxJP
7OZbBFkabVNPmWX45anM4/NrEd7V8ROuUvKOiWPOJ8PrBJDD1D/9coEITuh3
WizdEnS2YzujLYjAv2N5weDbEkTIMgmXPidCiu9LySWRQKCbLH9GJ0yEvv6D
1/cNGkHf/Yr02Bda5HeWunBn6R/shUjHRv9hQvG7Oamavi1wskcp3C+GE5XM
0N0yomqHZ7fGsAN7h1DX17TsS1ZYEOG4zLagqIrmmLpfbb7ugAausR5iujqi
337xQYXUCezRnuVh24fRLUtDvzbDbmDwl6+O+sWJmk6+2dtL7gGJYllKzGOi
6H8R/TflfmATvb2U7U6FrnWl7bklDoA2kbw1obwHip89fiaMDML071eLD/22
YUdg5qiuzDDQPmh5w89FhqXJWh3z4BFQJJpgvjaQQLhjiz+8ipKPTmfs/o4j
w6tpg4PjkWOA8fmeXOK2A33Mj5ObOsZBXuqJt28KNbrXImFcGDYBMrVcZTps
DKhCT2Hqn8wktNUm9jWGsSFMRJydfMskWCTrvKq150U9S7zSuv44wOSpKJ3V
kUL/ltotr/PjIT7qntRKiwFS3dR+GluKB0tzxsYHUbJIUaFH0uG/KaCb82lf
quZHMgp1KVEHpoGsbdklbMiO8pZYB7KTFyn69r3Q7DcRstDHNn41AmSUf6Mv
syfCsSpfbp1hAqR9ZWnCUPKAA8v9LaOoJfD78FzzSjARqHqKJT2/t4LInfrT
kc28yObSVuHC53Zov+x7NHBXCmU8zXnhvoaFgNbNqNqGc0jQy5jjqUknnPNP
/iLNcAT9U3lZkp7VBXGvNgfigA/1CArelAsdAhqSRn99FhkYmPbsHHuGYeDU
juFgIwmOnFsVmBEZhWHZ52DNSAZMRcfrkYBJCF0luT5k40Q+urhLNJI4iGh4
jjpTD6EbLnveZo04sKI6vzk2oYJEzu8SelzwkLdHjbVZ1kIlL4S9ajmmQO+s
x/KpDFHUHHvmUk/RFOSZfzgQUMeFGlctzfXGFoF5rWr4UTQR1qIzHwTEE2CY
1ZnnLCUvplbtiHYrLMElmql87qtEaJ2XLdAbWQInqgY9xx9EkExLUTqV3wbl
4Q6uHVVCKKOYT5ZTDgs7g9WlDmbK6LCnf4i5VwdcOcMgGqB0Al1Y5MNZt3bC
d66erwNjooj0emK4aGcIQO7RzVgVMtxgCtDPuzAChqNUroXVJMB1HMvw+zkJ
RY9dH+9y86A1jtecZAccbOOtn3Mel0DrvX9uh9PigRz76j0fFiGORzVDpGw8
iB+838pspYAMnmvz65tPQUbOfrOpqyAy/5o3HnaYANrHPJcjb1L6GXMBy/OX
ACRr51dVFL8rKC0dq42g8Mo/+kSlXxLI7ZWEkEwzFkyxKieaqE4js77F1QXR
TrA4ffuBlNxRxC/Jv1Ed2AUeVEY3+Fr5EW3SFsdA3jDkuknR23eRIPVurrje
JmU9q5/f066QwOZRYqopGw6+PTx3ld1FCIXERdkzFeGAcePf7bIcRXROc4WB
ZIUH9ebwPw8SAb1UyipR28FDXevHURcdcZSxlpU65kMAXU23R87mRAjFDA5/
EViCZ8I7H5suUvjt4yHx10FYCLzzKHRJVhMVZx37/eZvB4TX1xmf61JBe88W
/RushsHQmeOQL4kEweUH1TayR2DQok//F5YEv1uSj0c8xAHbqPMtlW9HUAbD
0PGT8niopBGx8bpmhi5e/27Mh6X038AvEZ8EabSFzS0vMCLASrkBg+gVIhiH
vbjksEyAhfMcznpmRMCsqkXz9LfDxS7j8gNYGdSRKMv9XbgD5qfNvOA/IzTF
/FHxREAn3EQuu3mxkogphiZ/gWoEPB5EOe1Qzv+MfsCDlCEcFISeicu7ro7W
nBl7ioLwsBjzy6jxnhoy5Hvvy55BgO5dvYjzxkTIc+QZqVpbglbOLzUl9UTg
Ze5O+i5wBoin2yRjqYlAnaI2ONjwFMaatMJ3vYlAGA6wtjqdDYoK3bVkrWVw
ps49x+HxFcQZhFQb0Qr81fEMZvpZBEdlU4/7v14Ft0aze9vCJdB5pTvm9+N1
eGCYUFwvXwnIu0Y7bX8TonuPMZlY1kDcqNh56wfbsFDel++I+QNxl3Q6G+Qx
KPmN4p2bkQ0g4+IsEHSLBp1wwdX+d/wfZT3ZtZ7tjKiRy+OEZk0zRN8IPRJW
yY4wPNtiV1EbyH++tVZmJ4DE9r1NS7faIWlyy7zWVg6N3q1JrTzxv9831+5j
4k4jrSF/jz8vOyFojpzVuSOOxMcPlE8QukDumYpwyTo3kpv0fuWn1AOm9Cs7
yJ4VafWzno6J64UPz0bPcurTo/+aQ++xtPZBq/zLxk5zaiTz20b7qfwA3O0M
+XZIfx/CgM1HNWoQGH3Jcs6sO7BR8+qkUf0QOJeRmN3syOChfbl9QGwEPLWE
0nGU/N6fGebT6zwK8Lt+w/A4GVoHuW/qWo0BLUdXjW7ZNhRcDye37o/BH+Om
m+aVeyA+0d+V9m4ciEKtQem5VOjGuJO3i/kEJd/cu8z4hA7dUhhrrdyegFOy
KrTObCwIE2DgZZU+CRrUv9/N5HKhl2VnyFlGONB9I/P6m5wYOkreZMqfx4Gi
qVPXOk4LzbC4+TM8xEOzFvNtTaIKyhEIaBTVnIITo8T0U63CaFXy7g3fPope
UDG9U5PgRHpHMaMPYqbhhfSmqmPLARQvo48/LzsD3CJfs/6Z0KK97XNn3f7O
gGO/w5nSJgzy+juTaOA3C3GfGlPKHXfA75mX8DX+OSgXOLs0MbkFBiNKd7wa
5iDo2lW+G4IbMO49GMLtPQ/8ae23VHjWgInRu2eZawHcN1PWGPJXQP35e87E
6gW4OdQXePnxMtgcetA77LgIPpFXXrcNE+FDoPxWBA0BMiWjeKco9bzV5rqL
/0oAvmYycxpFz4p1j3J8sViC278Zk/edKd//RGviV6PhqIajuJYqEXpvxywx
fH4L2mzJZwKbiWBw3/1jyOU8+CdR/vJR4TIUsq1X2agXwgfn+sLgiRXo7izL
8bn9EzTDIwQxMWsgr4UxVM4sA4cXv63cCjdgbmy1MX6tCty5/2siviXBRdW1
Ava8WrhT+yPAoWwX+OlbsllP1UOi12mVb5lUKHJ+00NktBEurZVamvyjQ7EZ
YzxUIU0QdPR070gUC9JdCK6/i2kFlz23nctK3Ogwaam/3aQdouL2c9Y9xdDi
ZChgU7HA9eIlp53hCXSwT+vgtbkO6Ehnok+/o4R2OAPClM90ga7948nGg0KI
K0kioCqpGzbas1cVDDlQGOdW/8BQDxSQ47e1TQ+gkpBPR23l+uDu09jVCQ5a
ZLj2AO8a3A8lL48Ztbdj0PuCuVNVfQPwX1+Zs5b3Lsh8/i3ZITkE6iZYmiGO
baD6/s3Tw4eSn042udjMkuBDRuxnr7oRQJqWCnODJOhaEN48TDMGavRp6yy9
ZJj6mTNV9HEM8p88cuJm3oXRjbctIebjIGcQ3VjhgEFRJZ9nWUnjYFb19sV1
exqU+C6k51TOBOiPGiGR64wo/0N0TKcxJU8ZR6Vy27Ijb7V3t4+uTkL/gqf5
Q3YBJKEmb/gjDQd8YZYMkvOyKPSyZK7ECTwsvzsHImMGyOOz6UW9cTxcMxm4
2/xLEun5TpGfPpiCo3dZL9mZ8qKa6ifd+UrTANhTh2hk2JBMREHuVu80TMo4
Dfv/okfaN7V3jgTOwJL/sNvyDWo0cn/9LYPoLHycVJw2qtqDW3SiJ4QaZuG3
H1vjgUgyZHBeZ167Q+HXL/6GcY6bcOL0jXzPQ/Nws9P5NCPtOiw8SWU3rZ2H
WvvEebzVKhi4Tn1cvLUADun58fUcKxBX+F67hnMRymyX/1IpLoOfWLPpve+L
oPez48/bDCJsVkgXTFwmwKzsLu0SxQ/t2okHQjFLUDVy4k86xS/FD/c15nxa
Aom4ugz9J0T4yKioUJHuB4PmcSdW+YlwQJ9r6bRKIwyzXaMri6VF45ETC4WD
/yDka9cJ6ngmRI3ZwFy40QL3M3u4jM9zoozIxVt7C20gbunVKeRyCD1YDjQw
MMKCso7+ivKNY8g/K7iL9UkHLGV7qoY0a6C0Tf/Ne4ROGHxp8kfvvQh69fN5
Gla3GyKpQoxkVzhRD/lHiUxMD4Wnq+PfKjIj6zEa5VKpfmA8dPyvazQVwhWJ
6eZFDMCh4NgHJaZ7cGHDsTmiaxDe9ZPsBGK2Ybskp/fqoWHYmlbpQYJkSFgk
Vkh7j4DXUGlz6x8SVOnafosvHoXA81GYylAyDPy1zQ0MGYOld8yx2Zd2wLL1
9PULLeMwKlqk1+BHjfxPrWRdCJoAub9l1Ybj9IhpvjDvr8QkHD9QFlelzoaO
96wSKhom4dyy1V9RJl5kF6AlpuCFA47e8RWOQknULcvW78KFB7PM4zTnd8+g
o8PXpiSL8fB7pzZsy57Ck2e/jl+5PgW2vYk7I9IC6OpquBAH7TQ4mB9/IhLA
jm6+/ciZ/3ARQqOaK/jLiXA+XbarUJEAM2q6XY8diCBv/jnyWB8B6k/xZ7yk
+L+bIpV7XsgSqIbfnXp4jwj3+ugSEt+2QlWvZuZyIC/yUHYNEc9sB+rtBP8H
9lLIqida69ocFo7wJHnsXjdEucxrRnmnOqHX9s7c7YojyE6RwvWpXaDcd/tS
9Bs+tON4MFjMdwiiXBw9mr6Sgf5TGXN40zB8L7QoNWkiQZ2VaHoFzygMWdZc
saMmg4mzjcOw9ySshEar0A1woM8pZjPPDuPA7NcUrQDdITSzJHLnZC0OeqRu
Gn6RV0FH47R9Rx3wkEpD9Eqx0UaFwbp111mmIOxzB8NTjBjizDzE3fZ1CjLn
Okou03GjmExCrOHgItxinB49H0uEt+MSCZzRBHBwH1de/d//G8zVkptklmC4
KYAr7zKFT1m/Smb2LcHuXdLt09+IYG7iU5//vA0sWIJP8+oKoQtbG38xYlh4
7jSdI3ZbCX1iEv3p7NIBxuzfsf8wJ9HM7OaxjNpOcHPKkXM6LYa2dN/FdywP
ga0rF98Uxd/3uLIbws6NwMhrVVxXFQkOHXmtfKBwErRKOM8NN3CjoLQK1llb
HJwtlzzxsl4cYThpVuL2cVD8ltv99T1AjL44xecZeDjtMOH/1UsRJRRwdZ80
ngKi4+/DA4OCaJtJbkpQgABP9/c2s24RgTP5IWKpI8DtyfiqlxS/q38qn0/y
b4fiG26tt7QkkOgwdRlvDRYeMKUIV3w4hQY9n8vT8HbCW7HNdX8eOZQvunWG
+U4XEN9+m989LoBolX5WbL4dBjV+wdrtXhJo3OvK4l8cgeI29TieRRIkT27K
jjHigCCn7Nw7JYjoOXOukr7g4Hm6Hrr9VAFd8FRKojqPhw7Tn9plgwgl89Sz
YDfwUBs/XPfpqzgyNpd6c+8ORZ+YCaXXLIgQkMxpms29BH9YfhHfXSBCydxO
zUNPLMxtNvaXMGqg07qDy0UVHWDgu3kkMfcY2tPIl8QbDsOJw8qvb++TQLBB
p7j51QjUZ15M7GolAbIuVPOMwUFOSjDndQp/5p0SqNI/ggcTDq9ny8gMmeh3
v/7ehAfZ+/0s2tpHUKaCTM25MwR4S31+N4/Cd2fY2+ptFgggauvQl0qpH97m
bHPj1nYoPciiKcEig2LaGH+84+yA/qOpD4zIxsg728LFwr0TXP7yDCcJSaED
R2psmDYp80PPWs7UkqCpJTUivBcH86zL1cOOamg/Q/9auR8e3h2v/uvprY5W
vcTv5aURQLWFv+AbpX+/R6dZii0tgXJMovWZGsp+BP1gHmHBgqVLkc6AngL6
c9JT5olFByS8iJAZ+IqQxpH9JgWNEXglmfx6kJI3eWKC99LWcTCmYtq33nMC
bSGZztZneJBeExA5cU8Z0ReQD5N+E+Ary+qpQEq9xNhX765+xkKPvnXF1x5d
tJ41/VoJ0wmnNQKlUoUUELWnGr9q/DBYjDmOc42RgFti1qI3CwdufCb5We/l
0C38xzROfTzs8STZWvifRu8YpHO//EeAgUmu0jArIoh6lNK62mLBJPUP7xKr
GrL1lHcc/9ABE+aiuzJxashy4HlJ4IMRuGgbvNP2l6LPP540Wx+i8NaJB5rL
M4ZIS1k3W3+CAKyuwSyBJkTQC3kwXfyrHbDzVAe1MqXRgmXDRsgeFv7sJ7Bp
vTZFjK5QqD8+DEHfz6gU1ZNgYGQo4HoLDsQsqXPfUOqHm6fqZqsbHuz8xms8
P2kio6MSkSOPCEDOYQn4TBn/cW+rvnZwB2ydzCk3TD6O6jDGtZ12IzDgWv2w
vYYEc69j8QEH8CBc+vSKKaMeOnxX2EGklQBc3Efjtij7+fvymXvHe7DwQ3XP
7UDCGUS3eNyp7McwLK8aUh+k8CXsFoUTbfCwsdDvw5BxEq2/lHxmcI8ABnOW
8xHniWDlohv+JRoLdtoWBz1ctChV9Oa7mgoednvH6uMDjJEl8frM7Q0KX8oW
sm9T+FLE5Jx3nXQHWFE/96xQPouY8Gf2W1lGIO7dsMgeRX/KyqwTMsdxEDX5
1PunlwZ6XSrm6ZdNgJor/M37lPlmnEp2tScvwc9cq12DJiJMf7F2GBVQg8pr
l9pPURFBlSblXuHdpzBl8Kwg3pMI21rj2+8Es2FenvpKqPoyJM0uGMobfAWZ
TwJ5fDorwD4mLe/yrgjm7V8XlT5fBYLOeOdfxhI4p3ZPxzJuHcrcvgGOtxK8
npskpa5uQk7zDi7xbA3YLqi9lvbfhjwhDlu7jTrQIRoHC4pjkMwF5Z/xAQ0w
v3lZ//1lGnQ3+sI4KP2DsIGxh6XFjIj2Gc8d/V/NgH1tf7XkAzviJdxeTFZv
g3wOa1WjIwKI/HbydeFqO5iOGb5+u3gU5ZTzFp/T6ABMw5tca4czKGJgmufW
k06QUKsbp9aWQCVcKm2Ts12gTYr8lijAgwqqQwOZj/YA40VmS+8YVsSy0P7Q
P6oXGuXukZZt6JHkwyOPHjf2welD9H9s7aiRm6zwwLEjAyC9uZr38uI+cOJi
QxRDByFv+MlqBC+Fh7i2ufqqhsDy3+EHFx3JoFN5h6NeeARY6g9oHKSc19GB
QjR0YxQ+We8VuquTYdFEtCjefAyMa9cbjL9vw8atmSCj3TG4Ut26slCwB9dP
q+qMvhkH21yeQr9XVMheyDTjl+kE6Brjn8WH0qFkKgkVIE3AHk6Q6gWBGQm/
DypJT52Eqhd/Ww7GcKGhsG5/4bM4aO0o4mPeFUXKL3jNlGdxML1cnlWkq4Vw
+/czLsbi4WNcqFz4pWPobw5O+rXaFEydWfsbwXEIsTC2ZZd2U/z50uewUsSJ
InNLbHYip4HO1/dQ8OwBlBCSKImVngEd9szSdltatJEb7fazfgYEfMOLT/Zh
UMrB0JlK71koNjdkpfLZgQSV7WtveeYgp5GrAEfcgsNWBr41dXNgfv+YbK3E
BoxFmJak3J2HmPsfDQqE1gDj3rt5nGMBhgpUTxl9WwHLZw6uNJULcDXUWK3+
6TJorXet2t9YhBNbRu/3R4kQkutGbsMQwIMTlyjhS4T1F3TqNz4TwD9u2Sif
0g8lbW7GI2ZLoCOlZLfiRIQKYedi65Io8Loi9dpPhQiMw5NJIxffgkNhdrHL
X0q/9nabtSjnQZgE2wufL8tgQM2PnMUKQaS98jnP8AoI+3tdxF78Ce6xh5PU
Q9bgS37Ku72kMqCTkLn778MG0HnHJKbOVoHv7GzG/GMS+MlUPLR8WwuHJuuC
dD7uQo8jnTWjZj106YVtzD6nQsLvSMWnuhpB+sdBIvMPOlRRYa465N0Edp9T
B6kdWdA9dylyyEYLGPzwxiWwcaM8pw+Vt8+2QzuDT8sfXTFUH7X0qPEpFhIm
hnV6wrVRj2Si3DSuA3hvla87HlBGBhwzR7p1uyDPwd1V87wQyq86F18d1w1c
i/yZ6fYciH6Z5ted3h7YyPtw0sD1AEp67OFtJt0HzUkdiklitOjAdyUywb8f
AhO0e4IGMWhK9Mu4XecAfImUieYK24USCzWlFpEhWE/mdXnGvw1hNByGux7D
oJjyIb1vnrJ+qbcE28oReH3Ezo1tgAQ7DBq27zBj0L7xb4YXSwY62cJjVLlj
wP/nuorY/g5IUzOcJ5mOg6NYt2vlZQyqEmKwsNwYhzot16+L5jQoYdCJ5knm
BNRlpyR/02dEHfcbZyyNJsFTB2did5YdJdv1fPcmTsLSmPNPkQHK2W2V/ZF/
iYONE98jtKNlUdSG3lyuFh7Yyj561eHOolsZdiHJI3g4MM3mmk0lhZyprS5z
RE/BobdqVmp+vGgoa0VgVX4aJAIxwowWbMh1/5aYe/c0mNZwq55upUc6FREn
PvrNwPP1/A99d6hRr4zyH8tDs9BN2Ll4oHsP4o2Lnz2tm4XLM5w6W8lkKP4y
bazpPgfPbKT/5nlsAvcv/8JqwXn4olhjfpiFwovvmU2aquYhIjB3OObyKui0
nmtSv7kA+9xJtqq8K5DzzeGxFvsi5MQ8OYpVXgZrksCt3YJF+CRhQjj7ngjN
C86FSpcIcP9bh8ZzayJcfZlwirxLgCu994wVKbwo/VWQpvfDEkQy3fib8pgI
ah0B36Su+oJBtlX3HT4ivCdzazpLN8JebBlxxJcW8b63ZErC/gNZ+Qdh792Y
kG74azWHSy3AsFQepKDGiYqv2WmoTbTB9qYKyfHQIWSfMvv85BksXIxeatfE
HEO6y1jiy8QOWHONOLdyRxPh1qffiMx2wiefa8JqWyJIba48v+N4N8yvvqIP
O8iFrvZXvywP64E1iS4flfPMiO/tpzNItB/2Yi7Wuz+mQjJS+GHD4AGI3ucO
sbi2B1NpIz3BbYPw8ZH1u53EbbjHTP9ljm8YGNi3m5cPkeGKFwOG02MELjwk
kDbqSMDp+yj40bdR6KgUqx+4RwaStuvqn6AxmFPh4QLTHXik9Lr+5b9xWMDd
7uRzpUZ+Qf3Y7IAJWJW4K83bRI+UK9dZjMQmIcUssreBnQ1ZY2Q1Gf9MQuJd
32N1ozzovc7fN1l3KDzU997b544kGqiXF15gx8Mim2JFovwZJN3uftD7Ox5C
3j1ujOs6il50CaHea1Ow/YzxU9QVAeTTM3b9EtU0nLhznRyXzI7O+m8qKsUt
QuZ+sihtJREk/7n27MsRwDf6fF2kIxFk+I1KP3cTIOTH55RblLx5t/J07kDQ
Evhht8LlA4lQfPlz5atnrSD8jrARbsGLSOli/5W/boc76n8GpXikkLz/eqwV
HgtMIc7j3WZnkYeNobO6TicIfLO5LXdYBn2QnymIf9oFyW4/34u18aEkxvgH
wneHwDSRd8jlBxlitoUmDtYPQ9SnjGvvmkmQ0qcx/JF9FPzc0i8EUfK8l/ar
umuek+AQnHletYoD/SuLVB4VwgF11b3V7jJhJF9UsFBUhYOATf7eRz3KSEn6
8i9HezzEJDEVqgueQF/unl/8fGAKznwKWLA6JobUleO9jD9PAYEzvMRFmhs5
BelkN/UtwrFD12iK44jgc/C/pOsRBOC2SlM0p+SpR/ztDQbSlPz9VnKEbEOE
oTfLdp3dS9CWWJp84isRnKXwjycetkGN5ztmnz1BpJjqLLglhAXzflwk84Ai
8rrk07l8owMGzLT8tvZOomMzLgNnKjrhweAxsqmfGAp4hLlxY2EIMjxL5Y/p
kqH5ZSmjm/4I5M0zXA2h+L+2RUeA5ddJsNb9ghV6z40q7M4/tL+KA1Ky13n0
SBzRfRVTZ9vFgbTIvazVYF1Ee3P9Eu41HpQcf43fYFJCBSfDVEsMp2BQVuNu
Aq8Qate6PePCS4Ac/qdJZbeJcNDmSMCDagL4DLMNxFP8zoIK//ipVzs49G5d
7iKLI3KwFwtbORY8bdai2VhOofcVc4ZJ7J1wLZjGLipZDm0cvrnw1bULyjgT
F895CqCoUN5nMWnDcOb00QJ8Pwlo9+fwNDMj8JM25EvxHAnyWRW8ZOlx4LjI
4u32QRCd69Hov5uPA2enCe45DgV0hc0MG22CB7N3ljdVvU+hBMZedZE1PJyb
Kg69Pi+OREOcMhrcCNAuZlE/QuFFX5svUaKcS9Couy/FReHFpw/duCLdsMBz
W9shM1wdMT1UYkO/O6DoIW5WiF8VhTxg3vY+PQyVsYT/IqnJMGNstfnz+QiE
aX9mD2ohQZTg6cKZSByoxRcotP2QRgUjmjT/JPHwpcUiYKHWBBlqTdVT/cWD
MpOdGO7pERRw9Wbdi1MEKDspEOh/jQin+m7tdc4S4CCx+ZUxhRffadlpTDW2
w8EXqcFbn48g+7sBdKmsHcBUq3It/K4p0l7Jjhxy6QR76xwnsosUivUXU0pd
HoZNuyIsLUVv2FKOYkhdOLhP1/2ic1EV0er+9/aUD4WvPv+2YdtSR40ZDvc3
XxBAyNigaJbSv794hxMsFpbglN1HQ44qyn4IS13rZsCC7cgd19paeZQQ/+fM
YZMO+Gg5Zv7b6hSizedhFVAZAQbFo7l/KLwoKJF+SmQVB2c6tpjamU+gNdXj
O8JPKOvn8HY16lBG1AHPrX1+EiBlLtM9iFIv9lQqZvMfsHC4aMehe/QkKls+
UVJC7oC8K5MXPn9QQBHVTwjVUcPg/Gi1xXCCBDbTgW1m73EgS7LbKlKSQ3ci
Goef6+Ehtq5L98SJM8hP3fnj9g0CWO5evchDOU8ym9xFexss4P5sq0mmqyLJ
irBQt8wOiI0U+6/toDoSvf55+7+IERimdf3vZyMJ/lgWHhwUxMO1V9Jpctiz
SH2rf6hqlADHecZntCk81zIHLRbf26Fvhu2j6nlpVL+qcdaPhIVsOWevDgkT
FPv7TWzX4DCI0qx7VTSQ4HCm+0bPPxxcNJrwvHD6GBIsHPlkeQsPuSlWjyPO
aaHDNo7RcokEMOPn3dykjG8jKeHwx78D3v81PyVwRRulRN+grbw8Al5jis7H
KbxI1M6V2aXHg7qG6u6EyykkpPUrNa2JANKnJh4NUPYzhfz9nzIWC9rbI58V
q06jqJOpJ4wLhiHuXo/ilw4SnEnrrPOxxsMNCboU7CNd9K/+vxdP/AnwuD7C
bYXCi/KMX7DZYVgwCzKMmanTRGm3yjd+KeJBMDbQmjBigsx+bYtMrxJgPDrz
ZzpF37YWfteWilHy3uS12iAwRPHqWd22DCOwjF/d864mASZ8+oDQKA6efY29
KTCljrxmb3jXvidALOs5GylKvWV3dGQmby4B2x0Rqb1GIvBLegSrneoAhVrp
cc5KPZTxQ+/RkvQI0Bbdlv5X+b/81vrnViEB4uffdTykrPdeGd1/b0/ioa79
wT9Jgj6quDkQfCKAwtd3LFqLKbzenrD0bJIHDxcN6kXQsD5SiuUw+TlAgIys
nsJ/lOfHXLFVX2kfhgyXdz+Y/pFA+VFSzLPzI5Cwa/TkBGX+ZB/cFzpqPEwE
VtwUP40QT+MS4+N6Asg2ZH7KozzfQOfJbZEGLPAHLKZ+Oq+HsrPI96tl8XAX
62Tobnoe5Sum/pfH1wEc1+doHr87h+J7HCKCdobBSzznwgvKeR7Wn/C3fU3h
7z9S50Io87n5fiZe78QIhAtI/aKi6PeBGbvp4DICEJMbBf/XL5yFl3Ie0HRA
ksGbODLTebQRpBYx4zgCNwrrB/xrSSD+IexoVjsBbuhaPRCkjBf/FC+DOEfA
j9qiIY0yXmPiuIfsBwKMcT0aHqGMl15gqqS8uwQnQ7xNn7UQ4f/eh8f8/+v/
3gf+v/v/B+fPAGA=
   "], {{{}, 
     {RGBColor[0.368417, 0.506779, 0.709798], Opacity[0.2], EdgeForm[None], 
      GraphicsGroupBox[PolygonBox[CompressedData["
1:eJwl1nfcj/Uex/E7KyFZ2Zus7L03yV7J3mRkk733JrIqm4hQslsUkZktTS06
ndM5WkrlPD/1x/vxeb9e3+t+3Pd9/a7v9/rl6T6o5cBECQkJ98mPif+ZtxP/
00vr/zN/ccE1M715Vl7Tn3ThLdmEZ+Gjri2ID8gIri3Xg6uHr8gS7hluKfeL
zOLqcgW5UrgNvikbuZnce1wi/S1ZhwtY2y/D8ZO4e/xt+kU9pfm+vKzXdc3n
+rv65ejms3iEucTP/Mf8Dp+O/8v6V+Zr+DnzZ+v/Mi/h/eZM6x+bdXABs6T1
/8Z1+KqZzrxlnjFfNZ9w/Tf6Cf1bfYM+Q383fq/+Ydxf801Zqz/imuvxP+r7
9GF6G72b61Pox2Rr/H5rl2QxHh7/j/Wf8at4Kf4Jz8C18SO4BG4df4us56Zz
R7j8eK8M5Z7gunK18UVZxA3jFsdzINO5Wlx+rjg+LPm4PTKEb8134RbF8yLT
+Jp8Pr4Yfkfycq/LYL4V35lbGJ+bTOVr8Hn5ovhtycPtlkF8S74TtyDuuUzh
q/N5+EfxW5Kbe03iAW7Bd+Tmyw8yma/G5+aL4DclV9wzGcA35ztw8+KzkUl8
VT4XXxi/ITm5XfI034xvz82Vf8tEvgqfky+ED0kObqf055vy7bg58r1M4Cvz
OfiC+KBk53ZIP74J35abHc+gjOcr8dnj2ccHJBv3ivTlG8cejH0k38k4viKf
LZ4rvF+yctulD9+Ib8PVwhdkITc0nnHulozlKnBZufy4Ff5a1nHT4vnksuBt
8hTXMJ53riY+Lwu4IdwM7qe4b3gJvonH4PI4C86HW8a+k7XcVG5vQmx291zW
4MzWXpbe+HHc2vID+lHZgmtY+1Dm48F4ejyzce/xs7H38EV9nz6aL6dn1vPy
aWPvyy7cIv5H/bj+pb5Gn6Lvic9YP6ff4w/pq/VM+kexf/Wt+idmL9zAbBXP
qX5BT25+E2eY+ZJZ3bWf6Uf0c9HNeXiQOS3uv35Kv23tS3MHXmx+Y+2Cvlcf
Za2snknPE/dYv6KniZ+VnXrzuK9xFuo39NX6ZP111/+FD+IXcUb9WtxvfYve
U39Mb+m6++PslM24mrWzMhcPxFNj78YziBfhr/FIXAZnxLlxM/yFvMhN4nZz
f8Z7Ab+AH9Zfkh64fnwG1qviMzKHG8BNiXsZzy5eiL/Cz+DS+GGcCzeNs11e
4CbGGc5lwJulO1cv7gdXBZ+W2dzT3GTuSxnBleIycDnxq5I+3mfSja/LN+Mq
41Myi+vPTeJuyHCuJJeey4F3Sbp4f0lXvg7flKuET8pMrh83kftChnEluHRc
drwzns14Z0gXvjbfJM4N+VyG8sX5tHw2vEPSxPkunflafGOuIv5AZnB9ufHc
ZzKEK8al4bLiV+Sh2N/Sia/JN+Iq4BMynevDjeM+lcFcUe4hLgtuEs+xPM9N
4LZzf+D9+HmcOva3dMQ1cEPryWIPyCZc3tqn+mH9ePTYC/gpc2zsvzg78Enz
B+s3zG14gflJnHnmebzHHGT9erwXcOo4P+IdYP6IL5sPmTfNk+aOuE+xz+L9
qn8az6u5Co+P3xHntX5Wv2ttn75Kf1C/qh/S1+gd9Or6465PGv+HbMTlrL0v
U3FvPCbeL3Ge4fn4YzwQF8EPxpmCG8VZIiu5cdzLXKrYv9Keq8Y14MriYzKF
6xVnG3ddBnCFuVSxt/FWSRl7UNrxVfnHuDL4qEzmesaZwn0kT3OFuJSxP/EW
SRF7S9ryVfj6XGn8nkzienAjuWvSnyvIpeAy4JfivI5nQ57kK/P1Yg/LVenH
F+Af4NPjzZKcWyVt+Ep8Xa4Uflcmct25EdwV6cs9wiXn0uFNcW7F/ZMn+Ip8
Ha4kPiITuG7ccO6y9OHyc/dzaXFD/LGs4MZyG7nf8V68EieLNWmNK+Da1kvg
wzKe68oNi2cWb8Xz8CX8FM6Hk8U5jVPrH8gr8dzEMyvL8Ri8wfpveA9egZPq
V/SD+nK9lV5er+W6JPo7sgEXj2cnWH9HH6d30Ye67tv4ffr3/BZ9rn6R/1B/
Xe8d77N4L+KksU+s3dYvxfNufmueMLfH8+fa7+O9go+aH+Fl+mh9fXxn0c/o
d/iv452Dl5tJ8GX9gL5Mb6mX02vGHtXP64nNt2W9Xiw+i2D9bX2s3lkfEr8j
3h14Dr6Az+m79V58Hj1JnDuxd/Tjsi2e+9jf+nv6Nf05fZS+znW/4t14WfwN
sSYtcFlcw3pR/JaM4Tpxg+PciXcMnh3nD+6Jc+PEcc9w/TgnZCk3klsbX22C
pTlXhqvOPYrflNFcxzjD4nORHlwuLhGXCq+R+7gl0owvzVfjiuA3ZBTXgRsY
90O6czm5+7iUeHV8t+KelaZ8Kb4qVRgfkpFce24Ad1a6cTm4BC6F8aLck8V8
E74kXyXODDkjXfns/L3Yz/iF+K4hi/jGXAnXV44zQk5LFz4b/1fsX/x8fD+Q
hXwjrrjrK8UZIaekM5+V/zP2K14V7xlZwDfkirm+YpwJclI68Vn4P2Lf4ZVy
V+bzj3NFXV8hzgD5QDrymfm7sQfwitj7Mo9vwD0a76rYy3JCOvCZ+N/jecPL
Y9/KXP4xrki8A3BvOS7t+Yz8b4n+vqUJy+SOzOHrc4XJsriXvC/t+If5O4n+
/kqc8Fw8pzKbr0cUcn0ZXAgflGe4dlxP7pi05TJwv8r/AeNn+uU=
        "]]]}, {}, {}}, {{}, {}, 
     {RGBColor[0.368417, 0.506779, 0.709798], AbsoluteThickness[1.6], Opacity[
      1.], LineBox[CompressedData["
1:eJwl13fczmUfxvGbStlCRoNQsndD9igjZe+9V9kryYysMsreshLKLCp7b7IT
KsoopSU0nvf36Y/DeXw+5+/yuu7ffQ6ytepaq0uihISEG3clJMR4M3FCQnpp
AHbiNtLQXB9uA5dLinK5uOe4UfgmniQw4U9/PCAN+V24rRST3J5/nh/N/4kn
C5Vwi8sgjfjduJ08KXlMVuLH8LfwFLlbbnMZpTG/B7eXpySv5yvzY/nbeKrc
I3e4TNKE34s7yNOSz/NV+Lf4O3iaJJG/uMzSlN+HO8ozkt/zVfm3+b/wdLlX
/uYelGb8ftxJiksBz7/Aj+P/xjPkPvmHe0ia8wdwZ3lWCnq+Gj+e/wfPlKTy
L/ewtOAP4pelhBTy/Iv8BP5fPEuSJfz3Uh/hW/KH4CvSiOvLfcrllpJcYe4l
bmL80mW2IXlUPgvfijuMu0hjrh/3GZdHSnFFuOrcOziRzOFSxBrgs/KtuSO4
qzThXuU+5/JKaa4oV4N7FyeWuVxf7l3uFH5eUsaPwz3KtcFH8Si8CF/F3XBT
3B9vxPmkTKw3riY3Cd8lk/FqfFOfZ74fnoRP4+3613ol/QN9t55CUsV6w9n0
tuZW64f1L/jR+mL9Gt8dN8Ov4U14k35Wz6/P1zfpd8lR/Sdj2Vjfei19smfW
6yf0u/Up+hr9kvHP+H0br+H5PvOqPlk/w+/Qv9F/iDWPlxn34O+NKY3Hjb8Y
U8ce0LPH54ztPLvGeAQfMzdGXxJ/T+wN/Xu9B99cH6Bv5jfrX+kF9Pf0zfFd
pVzsO1xbn2Jug35Sv0efqq/Vb8VnPNcfT8Ff4iqyHO+NdyxpYt/hHHp7c8fx
WPw+/hH3xC3w63gLLijlYw9zdbipOIlMw+vwbX2B+dfwVHwWV5X7Y79yj3Ed
8AncS1pyA7mtXCGpEPudq8tNw/fKQi5t7F/+cb4jdxL3llbcIG4bV1gqxv7n
6nHT8X2yiEsX+5nPyXfiTuE+8lzsf74+P4NPKou59LGf+Sf4ztzp2B/SmhvM
beeKxD6J84BrwM3EyWQJ90DsZz4X/zJ3JtZ9nOfcEG5HnONSiSvJNeRm4eTy
Ppch9jOfm3+F+zLWYJzn3FBuJ1dMKnOluEbcbJxClnIDuGncV/gFycil5PJw
ceGcxW/hpfg67h9nPx6Gd+En4/eIt8SakirmS+PG+hxzn+qn9JT6dP1j/U6c
efoP+geef12frn9tPBf3mfFbXE1foe/TLxtTG08YfzX+ZMzks6mMeWPNGrt6
fq3xaJw7sR/Mv238AH8T+zruCuPlWLNxFsS9ZHwDn4szxfyW+A74qVhP+lY9
iVT1bBncRJ9rLpXMwJ/gv2Jvmx+IZ+Dz+EXJzKXm8nHd8Ll433G3ccO5PdzT
8d65slxTbh5OHXuPe1DS8Pn57tz5eFdx13EjuL3cM1KNK8c1izMIp4n3xj0k
9/MF4rzgLsR3lBelPN+cfy/2nHzIPRz7hy/I9+S+xoPiruTe5PZxxeUlrgLX
gluA08pH3COxf/hCfC/uGzw47k5uJLefe1aqcxW5ltxCnE5WclliP/GF+d7c
t3hI3KXcKO4AV0JqxH7kWnGLcHpZFd+Vm8ldiO8oWWN/cUW4PvgiHoeX4Z/x
0Lh38Wh8EJeUmtzzXGtuMX5AZuL1+O+4X+JnwrNivcbPIo/GPuSKcn3xJTwe
L8c38LC4n/EYfAiXirMGb8P3Si3zlXAbfYm5z/TTegZ9lr5B/yfuhHgfeHas
Z7xLv6jXiN+fvj/OaTmp/2bM5vmMejG9n2fW6V/o3/ET9BX6t3EHmdtvvILf
iH8L6GNjHRsPm9tqPI9Lx5mnb4+/w3hf3LPGn421fa6y3jbOkrgXPPu58QzO
qM/WP9X/1Q/rP+prfWaoPie+B79bv6TXjPWkH9Dvl+yey4Sf1F8197F+LO5R
fqL+of4rPxx3w2/hI7hMnLF4B04qdcxXwe30peYyyRz8WeKE//+jeJ1hGJ6r
XzRXS3JwmbmnuP74Mn4Hf4R/wyNwd/w2PorLSl2uKtc+zrc4B+I7c29w87hL
uLY8Fnuce5p7DV/Bb0oPbly8W66c1ONe4Dpwy/CD8gn3eOxx/hl+AHcVj5T6
Uo3vyC/nH5L1XM7Y43xx/nXuGh4lDeJM4DvxK/iHZQP3ROxp/ll+IPcDHi0N
5SW+M/8h/0ic81yu2MN8CX4Q9yMeI42kOv8y/xGfJdY4l1uy8iX5wdx1PFYa
Sw3+FX5l7ONYS1weeZQvxQ/hfoq7SZpITb4Lvyr2o2zk8ko2vjQ/lPs57gNp
KrXivuBX89lkE5dPsvNl+GHcjTgvpJnU5rvxa/jsspnLLzn4srFvuF9i30tz
qcN3jzUeayjuFa6APMaX44dzv8Y+lJ7ceO4YV15acHW5HrEmY53EHuSGc/Nj
7+E6UjDWAFeeG4F/w+/ilfh3PBH3whPwcVxB3sc7cTJpab4e7ql/HO9M/1J/
XJ+rf64nir2kXzdu8/wI/b3Ye57Zo3+n143zWz+oXzGmNZ4y/h7nbNwHsfaM
FfDZuEti/RqP42vxnPlJxlWx74x/mD9gvIqvG98x39s4Mc524wnz24wXcEV9
qb5LTx7vUL9hbBX7QO+lf+KZnDIPb8SJZXvsNbxAvxx7TArHmucqciPxH/E+
pU98hzhXueekdewZrje3Hj8hO2LvcQvjHeD6cSfhQzidnI6fK/F//38v4tn/
Abn2+PY=
       "]]}}}],
  AspectRatio->NCache[GoldenRatio^(-1), 0.6180339887498948],
  Axes->{True, True},
  AxesLabel->{None, None},
  AxesOrigin->{0, 0},
  BaseStyle->{FontFamily -> "Arial"},
  DisplayFunction->Identity,
  Frame->{{False, False}, {False, False}},
  FrameLabel->{{None, None}, {None, None}},
  FrameTicks->{{Automatic, Automatic}, {Automatic, Automatic}},
  GridLines->{None, None},
  GridLinesStyle->Directive[
    GrayLevel[0.5, 0.4]],
  Method->{
   "DefaultBoundaryStyle" -> Automatic, "DefaultMeshStyle" -> 
    AbsolutePointSize[6], "ScalingFunctions" -> None, "AxesInFront" -> True},
  PlotRange->{All, All},
  PlotRangeClipping->True,
  PlotRangePadding->{{
     Scaled[0.02], 
     Scaled[0.02]}, {
     Scaled[0.05], 
     Scaled[0.05]}},
  Ticks->{Automatic, Automatic}]], "Output",
 CellChangeTimes->{{3.667254055173647*^9, 3.667254239309004*^9}, 
   3.6672544699736223`*^9, {3.6672546203313923`*^9, 3.6672546439048233`*^9}, {
   3.667255360367483*^9, 3.6672553802606277`*^9}, 3.667257942530807*^9, 
   3.667258373610776*^9, 3.667516063887944*^9, {3.699123975317389*^9, 
   3.6991240507351637`*^9}, {3.699124256026195*^9, 3.699124294473033*^9}, {
   3.6991246711851788`*^9, 3.699124698117085*^9}, {3.699124913970134*^9, 
   3.699124934637044*^9}, {3.6991250248826103`*^9, 3.699125037360458*^9}, 
   3.699125228872245*^9, {3.699125733562545*^9, 3.6991257417170477`*^9}, {
   3.6991258322326937`*^9, 3.69912584670883*^9}, 3.699126254278718*^9, {
   3.699127971149601*^9, 3.6991280278948193`*^9}, 3.69912806964933*^9, 
   3.699129659116984*^9, 3.699129876478917*^9, {3.699129912514441*^9, 
   3.699129959202207*^9}, {3.69914478677747*^9, 3.6991448370421333`*^9}, {
   3.699144909822823*^9, 3.699144970620037*^9}, {3.699145006745411*^9, 
   3.6991450909553967`*^9}, 3.699145814156104*^9, 3.699145971143752*^9, {
   3.6991463121750603`*^9, 3.699146339029965*^9}, 3.699146404272702*^9, {
   3.699598629888921*^9, 3.699598640643972*^9}, 3.699598803138645*^9, {
   3.711838451266191*^9, 3.7118384629457207`*^9}, {3.7118393956186953`*^9, 
   3.711839435345999*^9}, 3.711839916705515*^9, 3.711842071791556*^9, 
   3.711842125532518*^9, 3.7118424550043793`*^9, 3.711842541132821*^9, 
   3.711842578962187*^9, {3.711843058206832*^9, 3.711843097459469*^9}, 
   3.711843752464801*^9, 3.711843795900897*^9, {3.711843845777748*^9, 
   3.711843934593418*^9}, 3.711843965793243*^9, {3.711844337475501*^9, 
   3.711844355050104*^9}, 3.7118444444478807`*^9, {3.711844785197991*^9, 
   3.711844792773179*^9}, {3.711844856380315*^9, 3.711844945618207*^9}, 
   3.71184497773059*^9, {3.7118452632529573`*^9, 3.711845308552121*^9}, 
   3.7118453861144333`*^9, 3.711845593852442*^9, {3.711845653751865*^9, 
   3.7118456676446667`*^9}, {3.7118457151962967`*^9, 3.711845733874968*^9}, {
   3.711845769297265*^9, 3.711845841036338*^9}, {3.711845881658462*^9, 
   3.711845908503351*^9}, 3.7118459806429853`*^9, 3.711846103152145*^9, 
   3.711846211130636*^9, 3.711846254737329*^9, 3.711846286843142*^9, {
   3.711862357230847*^9, 3.711862441765255*^9}, {3.711862479306176*^9, 
   3.711862509302813*^9}, 3.711907641460802*^9, 3.7119079018682404`*^9, {
   3.711907952796781*^9, 3.711908010449403*^9}, 3.711908101064926*^9, {
   3.7119081372901373`*^9, 3.7119081553163652`*^9}, {3.711908233085669*^9, 
   3.711908280205221*^9}, {3.7119083435576267`*^9, 3.7119083666020927`*^9}, {
   3.714298202078556*^9, 3.714298226557004*^9}, {3.7142982631246605`*^9, 
   3.7142982847778254`*^9}, 3.714327261375675*^9, 3.7143273100456963`*^9, {
   3.714327350982098*^9, 3.714327363887269*^9}, {3.71432739528368*^9, 
   3.714327465691311*^9}, {3.7143275023783617`*^9, 3.714327545536098*^9}, {
   3.714327578753008*^9, 3.7143275970854683`*^9}, 3.714327652377831*^9, 
   3.71432790068296*^9, 3.714327945778118*^9, {3.714328004399804*^9, 
   3.714328099363813*^9}, {3.714328132321288*^9, 3.714328143319669*^9}, 
   3.7143299092673492`*^9, {3.7143299404807453`*^9, 3.714330140641017*^9}, {
   3.714330173177257*^9, 3.714330206505933*^9}, {3.714330367821437*^9, 
   3.714330394874392*^9}, {3.71498433483337*^9, 3.714984372913751*^9}, 
   3.7149844236232924`*^9, 3.71498458691306*^9, {3.714984624773472*^9, 
   3.7149846418206763`*^9}, 3.7149868411412253`*^9, {3.714986880861623*^9, 
   3.714986939412208*^9}, 3.714987021173126*^9}]
}, Open  ]]
}, Open  ]],

Cell[CellGroupData[{

Cell["\<\
We then perform a sensitivity analysis by varying the value of permeability, \
hence of the dimensionless group lambda and obtain the scaling of the number \
of bands (peaks of the solution) with respect to lambda. We repeat the \
process for different value of alpha and plot the scaling to show that alpha \
has a weak influence on it without changing the square root scaling.\
\>", "Subsection",
 CellChangeTimes->{{3.7118467086116858`*^9, 3.711846744736261*^9}, {
  3.711847225034957*^9, 3.7118472353772078`*^9}, {3.711847852772255*^9, 
  3.7118479830632067`*^9}}],

Cell[CellGroupData[{

Cell[BoxData[{
 RowBox[{
  RowBox[{"PeakList10", "=", 
   RowBox[{"{", 
    RowBox[{
     RowBox[{"{", 
      RowBox[{"5", ",", "1"}], "}"}], ",", 
     RowBox[{"{", 
      RowBox[{"20", ",", "2"}], "}"}], ",", 
     RowBox[{"{", 
      RowBox[{"60", ",", "3"}], "}"}], ",", 
     RowBox[{"{", 
      RowBox[{"100", ",", "4"}], "}"}], ",", 
     RowBox[{"{", 
      RowBox[{"200", ",", "6"}], "}"}], ",", 
     RowBox[{"{", 
      RowBox[{"1200", ",", "15"}], "}"}], ",", 
     RowBox[{"{", 
      RowBox[{"2000", ",", "19"}], "}"}], ",", 
     RowBox[{"{", 
      RowBox[{"4000", ",", "27"}], "}"}]}], "}"}]}], 
  ";"}], "\[IndentingNewLine]", 
 RowBox[{
  RowBox[{"PeakList1", "=", 
   RowBox[{"{", 
    RowBox[{
     RowBox[{"{", 
      RowBox[{"20", ",", "2"}], "}"}], ",", 
     RowBox[{"{", 
      RowBox[{"110", ",", "3"}], "}"}], ",", 
     RowBox[{"{", 
      RowBox[{"160", ",", "4"}], "}"}], ",", 
     RowBox[{"{", 
      RowBox[{"400", ",", "6"}], "}"}], ",", 
     RowBox[{"{", 
      RowBox[{"600", ",", "7"}], "}"}], ",", 
     RowBox[{"{", 
      RowBox[{"700", ",", "8"}], "}"}], ",", 
     RowBox[{"{", 
      RowBox[{"1000", ",", "9"}], "}"}], ",", 
     RowBox[{"{", 
      RowBox[{"7000", ",", "23"}], "}"}], ",", 
     RowBox[{"{", 
      RowBox[{"10000", ",", "27"}], "}"}]}], "}"}]}], 
  ";"}], "\[IndentingNewLine]", 
 RowBox[{
  RowBox[{"sqrt1", "=", 
   RowBox[{"0.27", " ", 
    RowBox[{"Sqrt", "[", "x", "]"}]}]}], ";"}], "\[IndentingNewLine]", 
 RowBox[{
  RowBox[{"sqrt10", "=", 
   RowBox[{"0.432", " ", 
    RowBox[{"Sqrt", "[", "x", "]"}]}]}], ";"}], "\[IndentingNewLine]", 
 RowBox[{"Scaling", "=", 
  RowBox[{"Show", "[", 
   RowBox[{
    RowBox[{"ListPlot", "[", 
     RowBox[{
      RowBox[{"{", 
       RowBox[{"PeakList10", ",", "PeakList1"}], "}"}], ",", " ", 
      RowBox[{"PlotStyle", "\[Rule]", 
       RowBox[{"{", 
        RowBox[{"Red", ",", "Black"}], "}"}]}]}], "]"}], ",", " ", 
    RowBox[{"Plot", "[", 
     RowBox[{
      RowBox[{"{", 
       RowBox[{"sqrt10", ",", "sqrt1"}], "}"}], ",", " ", 
      RowBox[{"{", 
       RowBox[{"x", ",", " ", "0", ",", " ", "100000"}], "}"}], ",", " ", 
      RowBox[{"PlotStyle", "\[Rule]", 
       RowBox[{"{", 
        RowBox[{"Red", ",", "Black"}], "}"}]}]}], "]"}], ",", 
    RowBox[{"AxesLabel", "\[Rule]", 
     RowBox[{"{", 
      RowBox[{"\[Lambda]", ",", "N_B"}], "}"}]}]}], "]"}]}]}], "Input",
 CellChangeTimes->{{3.654468510290913*^9, 3.65446855860264*^9}, {
   3.654468596165963*^9, 3.654468662462963*^9}, {3.654468818131027*^9, 
   3.654468818344386*^9}, {3.6544688540973186`*^9, 3.654468897363446*^9}, {
   3.65446897600428*^9, 3.6544689838647223`*^9}, {3.654469031476729*^9, 
   3.6544690371775627`*^9}, {3.6544691030943213`*^9, 3.654469108638524*^9}, {
   3.654469193161669*^9, 3.654469221722834*^9}, {3.65446925777105*^9, 
   3.654469258005406*^9}, {3.654469622393403*^9, 3.6544696644000797`*^9}, {
   3.654469868745266*^9, 3.6544698723017*^9}, {3.6544701842532387`*^9, 
   3.654470192092766*^9}, {3.662415487599862*^9, 3.662415498643964*^9}, {
   3.66241566036364*^9, 3.662415662506329*^9}, {3.662415727058213*^9, 
   3.6624157518492327`*^9}, {3.662415784890665*^9, 3.6624158306435413`*^9}, 
   3.662416227534256*^9, {3.699145182656057*^9, 3.699145456402721*^9}, {
   3.699145527974661*^9, 3.699145558548234*^9}, {3.6991456654855957`*^9, 
   3.6991457642640867`*^9}, {3.69914584842426*^9, 3.699145872463881*^9}, {
   3.6991460327627497`*^9, 3.699146071848435*^9}, {3.699146261195958*^9, 
   3.699146365918166*^9}, {3.699146414768502*^9, 3.699146496385748*^9}, {
   3.69914670593926*^9, 3.699146707266305*^9}, {3.711846265705484*^9, 
   3.7118462658179827`*^9}}],

Cell[BoxData[
 GraphicsBox[{{{}, {{}, 
     {RGBColor[1, 0, 0], PointSize[0.012833333333333334`], AbsoluteThickness[
      1.6], 
      StyleBox[
       PointBox[{{5., 1.}, {20., 2.}, {60., 3.}, {100., 4.}, {200., 6.}, {
        1200., 15.}, {2000., 19.}, {4000., 27.}}],
       FontFamily->"Arial"]}, 
     {GrayLevel[0], PointSize[0.012833333333333334`], AbsoluteThickness[1.6], 
      StyleBox[
       PointBox[{{20., 2.}, {110., 3.}, {160., 4.}, {400., 6.}, {600., 7.}, {
        700., 8.}, {1000., 9.}, {7000., 23.}, {10000., 27.}}],
       FontFamily->"Arial"]}, {}}, {}}, {{}, {}, 
    {RGBColor[1, 0, 0], AbsoluteThickness[1.6], Opacity[1.], 
     LineBox[CompressedData["
1:eJwVznk81AkDx/FxVtiwNkfoSbO2LdEwkTPfiMmjrCP3MTNCWZRydtisI6KN
sp12pdgHDWtkNa7QkzNRmNWG5G5mmByZ5rdYHs8f39fn9f7vqxN42jVYkkQi
Razv/237VXdmisOwVm96TJ1fzrHOT4m4sMQ6gJJXSv8MkKUgx+3J5bCcEGMW
UOimLI+xs59XqkmeUNOu2eaUo4TGZak9t1gBKGzIZ9eRVeD03/QyM73jcHCm
6CiGbEH9ZUW7YtIJyKWmyfMi1XBXUTs6lXUKgcvFSVbKmpAW9Micxxmoelq8
ya7SgsWRmy6GelH4Xus/hdtst6FESYt/nxSHPOXKLXY523H57i71BNYPUK+7
+K6STMZwwmfDrY6JCNFtdLhUS8aSwV9vYvAjKANbFKePfA2j67lkfb1klC6n
6mwM0UW++466XFIaFpWJotHInUgY3iuIZ12D7F+mS/uV9XAnSzmbm5+FQJOo
nKKLevDJ/3urumM2vgq1Tzk3pYdYl8GmKFzHQ8mu+5lVe1BWmaegp5cDff/G
Cg1bA2jG6xbeJd1GQ0dkn00OBQSJ2hfLyoO1eSWvgkzFdgWaRyzlPm61pC5I
H6XisJrv25iq+/ANlbMixVLx8taz07X0fEh9mbaFaKVCq4wfUxP6AB/bOjvJ
wfvw9K1ZEiehAEEN5hR+jjFWjQbuVf5WhIN8TkFY837cMA3yo/KKYMLb4dU4
uR/fHPioXbm7GN9dKeudkDWFk4Pkg8flxZDl2WwuPmyKPPruooqaEjif+WBB
fmEK66vnK8u7WEjoz1O70GKGxMmtL1mictAESqXhDyzQfuhC1agGG3WhUkKT
egv0qPJThKZsMMfsQz70W2CstpksE8eG7IuhnSvylpCWusjc94kNB01G0Uq0
JWg5gqEb0xVIwPWsHBsrdFe29X03VIn6A2Stiq4DGFr88VnHUw6Cash/jPUD
0zXcmufejSj2/Nuh3dsWzsf0fcK7nsPlEu1fg412iKNmlEYXtUEwtfnI0RYa
IotIiXLcToiKN42Etztg3HKKSRa+QmDQs131vzpC+d1ZhXfve5DlvXZT0uwo
NEMufXt6oQ+n2utNuMNOkB9X39s0+icCI9re5u12RvUcv9617Q08KeFyhwac
0d1Ok9/T/xYNBuk1qtdd0Pmz0aHmZ4OwDV4z2G/sCkO9R1YF/e/Au71fwB1x
xTFX74bno+8h0GIt5yS7ofzJi597Jkbw02R8KUf1GE7uKn8UJBxF1+sIOXbF
MXylOmDsOTEGR75nrvcBd4hOOOoIZ8fR28VNaul1x74kr9cFnydAnRq2amJ4
4IRq6WLN9CSC5nxMto55oFvR/lyUaAoiWkeuYZgndiV/E3VV+AFewTJxYTxP
jDU8pLSO8OBS+0NsI8MLr+nBTgU8Pm71N+/jjHih4vyp0ffDAhjEvsoYdPdG
69JTbiN/GnW8Ie9zvd4wty3JbJqdQa38O/sb//bBA5lBzvYJIdi0ocPsah9Y
6bsd+lr4EQUXmwd2GPjiZbeyfdrELBRcrhVI3vOFn9aT1NSwOaxp5LvulfTD
TPJldY3ZOVgdfbV45YwfYr9dCh4KnUfRo01x02/8cG8t+/j8x3k46T++42bn
j2qVTk2TsAW4sTVvKD3yh4xCn7H85AKK/aPJV+UDIDRZXTMM/YTH0hIPeVEB
6M57mZI+8Qkx/6TfV+IGwMGsoYby/SLOHYmYEJnTschJcA4VLqL5l+e+VXl0
3IkaedBzQgQHFZF1yRIdb5ghBZkzImSaT1FyDRhQ/CmLHnPyM9wsb+uq+jEQ
+8vlhNnRz1BPSm42SmcgfjjfsS5YDLpKlnQmh4Eo/wDukxEx2szUFQ6OM0CJ
niYGx8Q4K1w0lZpgYCYjXltiUgy1dg3/lnUHVd8IceSLsb0QmQ5TDHiotBHv
58VYbCZfcuEzYNqxV3uTFAEVS7tW+iwDq/skQnx1CYzNqAzELDNQ63gtI3En
AQ22yYLJCgNxgZrlv+0i8EdJqwSx7rksY2JWn0DHa6MN51cZGBWEZqSYEAj+
05eVIMFEc37v72U0Ap80Z72TNzCRyKH39ToQOFkVwbfdyIRV94xY7Ehg/lFY
pPQmJp4syx60cSYg2C0ISpVjosjDoq/fi4CFSIl3+QsmgiLaxcs+BLgfSqi0
zUxsT3HX0vEnEGLYGbtBkYk7FaeDw5gEqDas8TQlJo61r1zJPk7AyC78i8PK
TCi/v/J7VTABtmqtwcYvmegWqfYNnFj/13eT1r7uDIVC8VoogdW7JK90FSb+
B16zSGQ=
      "]]}, 
    {GrayLevel[0], AbsoluteThickness[1.6], Opacity[1.], 
     LineBox[CompressedData["
1:eJwVj3k81IkDhkcphULtSq4cKUfOIpS8alxNw2C+OrCSu6JDjlXTapM0tWUl
imKQpHEk6yxHaUOHEikp11BmjCsx3xX6+f3xfN7P89/7qB844uq/gEKhhMzz
/224pSX8Ur7fWvVoRszwdLw1Jzbk5DR3G5IWEo9ahCJrybaWtHKuE/i8Krs2
AQV9x6dmKii74eUXeEe9Qhy1PxZuSOb+BqeRxpv3hBJwehJfYKHnCw+/U/zE
Wkk8ipOxvUsJBD0geLkGfRluyKicOMcNheqtvGPPBLIQF7QsisYxhMqfi4se
l8OWXddcjPXC8KTl67oJ/grkySrzMyiRWNS+xkO+4hfE3dBRYHFPo5vf2cYR
rkIXa8pYkRaDuhED5TV5Cpg2+PA+HGdQzeh8q7V/NUz+TtPU1zuLlOivOuxa
RXAIjYdplPM4Lj8lp0hXAavLUBDFvQzx874zTwRquH5FLqGNcwWzYtqPBvXV
sY/zn6ICLQEFYvnfpI6qI8Klsy4Mf+OOes+OyHF1FJSkS+vpXYVV6iqZMb4G
lKK0bt+gpMBgZlf8yoq1ICkbWyO46XizpOdAunA91KTt3SOMMjBjtt7QTk0b
Dqs8OsJLM/BgIX1XjJs2XiY/PlLlzUFs+6BiWYU2lAv44ZXBmRBU1tQcPq2D
6g6LP8tZ2ZgNcTzFI3UxZ/IxtSQnF4m8nEtxpfpINPfz3DiYC2qWnoFhtz7W
bRtRKdG9i+yhPRLpSwzg5Lgg80HRXSzJapV7u88A6d66ucWVecih90rmzxjA
+lJ0SdErLmTs6kcOKxkhZkDxJXeyCCGJ7CEe1RiN1JOlvavv41cNDWYWYYwW
eX7ssPl9sOjCDEaAMfqqnmouirwP6hz/Ouu8McQXnvLZNHEfy+VuDqo0GcP+
quBT4lAxnBqrLG46mqC5pKHV+VMJzCSSiy9jIz59P/O4qboc1bkbfNKkTTFU
2VZZv7cWVwsiPS2NzMFg6u87/Koe67xXf20x3ILIjez8E7kNyOGsyOCUWeFo
LiVGsu0FUpculqaqALytX3w0h1+jpksh9dp2G8h9Pi79ubsF0ym1tzJ3bIdS
wB/aR761wnbWNItK2wEpnoJhXe87PHSwSLAzpaJijP/IteE9QrZKLHsna4vm
RnupDe0dCLUUBHpO2uJFkgn16eNOJG2rnY59YgdjvXtW2e2f0cf6d63kDXsw
XffW1Pd2Q6v/2nSUnwOKyp4ntfT3YFw1JcVf2RFBOkX3/IZ7IWa7dJlylyN+
kf9ouru/D+k8/QVjf+3EZCBNfXiUB3sxNi/CnoZNf+55kz3Vj8cZ7vQxkoZA
+fzvlUMDYOWP13NSd6FZxu73sMkvmLjxcMGcLR06Z9eFXRr+isKaZ8y4Pjr6
arKMnvUMYiBIlTka5YQ33v5O2YN8bJWeEhtQcEZxdGhvd5cAVW5nQ1y5zng2
Xd1Wyx9CuJzuh4uaDFjuyLtYNyoEc/3Ow2mhDGQu6ixX6x/G6/wL+qElDFjp
u1HXDo/gy6uqxnczDLxslrM73z+Ku9/M79jABZ7KZefOHRoDZG9f9TrjAuHZ
OIXVo2OwSxCzmHrmggjtaf9PwePIkwzQnVjsitSfCb7jI+Nw8TxizaS5omLl
CyWzQ9+wycnFYyfbFYukW02lBr7hQpV28uYGVwybzf00Dp7AaBb8jy1xQ3P6
y9j4/gkcTC/1ZVPd4GhRU2l08DteOj8t7Ih1w/dyFiN4+Dt+2Ozba1zvhuth
PZktgZNYvuG/hrwZN7z3Cci+KJyEYdOaWRtLJmT+uuIdHjSFIKnZQqUwJiJu
xrFGe6eQfuB2uPU9JqK6OLSH/iJs/vDg35ABJsK8fmsr6xHBwkHVWU6ZgNGJ
IbKzT4TX2iYS4ioEhOwoFbEBEVQs9/8zNe9+FYkBNL4IOq9kRzrXEHBf2UB2
j4tgUibsytEkYN5kqLJ0IQmFi+3lm/UIzG0SC/DQIqE0eJ3hZkmginaZHbOe
hJrn00LqFgKRB5SKcnRIqDPNF5htJTB2xZQc1ScxE/szXmEbgV5BMDvWjETt
cxP5zzYEnnLeFhbYkxjrO2jk50ggpty79a0jiXqNJh5zJwGrZqFIRCNReC3u
ki2NQNmPxTbbGSRyStfWrKMTyHXf0tq+hwTb5NesQcZ8T0ij6Mc+Es99kigd
LgTUYglldS8SdbMsZpMrgevFR/wP+cz7iuRPeUwCzMaZCwm+JP5wb5BNJQjI
dV8oLPUn4XUzyJLtTqB5Ur71Y+D8P4eTe6N3E2BL3xb9DCZxuo4SenAPgf8B
xYlDwg==
      "]]}}},
  AspectRatio->NCache[GoldenRatio^(-1), 0.6180339887498948],
  Axes->{True, True},
  AxesLabel->{
    FormBox["\[Lambda]", TraditionalForm], 
    FormBox["N_B", TraditionalForm]},
  AxesOrigin->{0, 0},
  BaseStyle->{FontFamily -> "Arial"},
  DisplayFunction->Identity,
  Frame->{{False, False}, {False, False}},
  FrameLabel->{{None, None}, {None, None}},
  FrameTicks->{{Automatic, Automatic}, {Automatic, Automatic}},
  GridLines->{None, None},
  GridLinesStyle->Directive[
    GrayLevel[0.5, 0.4]],
  ImageSize->{533.27734375, Automatic},
  Method->{},
  PlotRange->{{0, 10000.}, {0, 27.}},
  PlotRangeClipping->True,
  PlotRangePadding->{{
     Scaled[0.02], 
     Scaled[0.02]}, {
     Scaled[0.02], 
     Scaled[0.05]}},
  Ticks->{Automatic, Automatic}]], "Output",
 CellChangeTimes->{{3.6991457218847923`*^9, 3.6991457382486563`*^9}, {
   3.699145858526135*^9, 3.699145872842867*^9}, {3.699146039606635*^9, 
   3.699146072070312*^9}, {3.699146267360866*^9, 3.699146366965678*^9}, {
   3.699146422127577*^9, 3.699146446770646*^9}, {3.69914648935772*^9, 
   3.699146496707614*^9}, 3.6991467080644913`*^9, 3.711846266413114*^9, {
   3.71429820731308*^9, 3.7142982289702454`*^9}, {3.7142982638637342`*^9, 
   3.71429828982633*^9}, {3.714984339713419*^9, 3.7149843778238*^9}, 
   3.7149844285433416`*^9, 3.714984591793109*^9, {3.714984629681538*^9, 
   3.714984646838743*^9}, 3.714986846341277*^9, {3.714986885371668*^9, 
   3.714986944282257*^9}, 3.7149870213631287`*^9}]
}, Open  ]]
}, Open  ]]
}, Open  ]]
}, Open  ]]
},
WindowSize->{1920, 1118},
WindowMargins->{{-8, Automatic}, {Automatic, -8}},
PrintingCopies->1,
PrintingPageRange->{32000, 32000},
PrintingOptions->{"Magnification"->1.,
"PaperOrientation"->"Portrait",
"PaperSize"->{595.1999999999999, 841.68}},
FrontEndVersion->"10.1 for Microsoft Windows (64-bit) (March 23, 2015)",
StyleDefinitions->FrontEnd`FileName[{"Report"}, "StandardReport.nb", 
  CharacterEncoding -> "WindowsANSI"]
]
(* End of Notebook Content *)

(* Internal cache information *)
(*CellTagsOutline
CellTagsIndex->{}
*)
(*CellTagsIndex
CellTagsIndex->{}
*)
(*NotebookFileOutline
Notebook[{
Cell[CellGroupData[{
Cell[580, 22, 187, 4, 99, "Title"],
Cell[CellGroupData[{
Cell[792, 30, 291, 6, 72, "Section"],
Cell[CellGroupData[{
Cell[1108, 40, 175, 4, 67, "Subsection"],
Cell[1286, 46, 9857, 244, 464, "Input"]
}, Open  ]],
Cell[CellGroupData[{
Cell[11180, 295, 223, 2, 37, "Subsection"],
Cell[CellGroupData[{
Cell[11428, 301, 1790, 39, 60, "Input"],
Cell[13221, 342, 620, 12, 55, "Output"]
}, Open  ]]
}, Open  ]]
}, Open  ]],
Cell[CellGroupData[{
Cell[13902, 361, 192, 2, 72, "Section"],
Cell[CellGroupData[{
Cell[14119, 367, 310, 6, 37, "Subsection"],
Cell[CellGroupData[{
Cell[14454, 377, 3462, 77, 101, "Input"],
Cell[17919, 456, 4075, 65, 40, "Output"],
Cell[21997, 523, 955, 16, 21, "Message"],
Cell[22955, 541, 955, 17, 21, "Message"],
Cell[23913, 560, 31151, 515, 247, "Output"]
}, Open  ]]
}, Open  ]],
Cell[CellGroupData[{
Cell[55113, 1081, 578, 9, 67, "Subsection"],
Cell[CellGroupData[{
Cell[55716, 1094, 3671, 92, 121, "Input"],
Cell[59390, 1188, 6927, 130, 371, "Output"]
}, Open  ]]
}, Open  ]]
}, Open  ]]
}, Open  ]]
}
]
*)

(* End of internal cache information *)
